# Supplementary material for: Generation of Genic Diversity among Streptococcus pneumoniae Strains via Horizontal Gene Transfer during a Chronic Polyclonal Pediatric Infection
Source: PLoS Pathog. 2010 Sep 16;6(9):e1001108. doi: 10.1371/journal.ppat.1001108 (PMC2940740; doi:10.1371/journal.ppat.1001108)
Supplement: Table S1 — List of SNPs that differentiate strains isolated from patient 19. The first 3306 rows are loci that contain at least one SNP among theST13 strains; the remaining rows are loci that are identical among the ST13 strains, but are variable relative to ST2011v4. QS = sequencing quality score. (3.98 MB XLS) [file ppat.1001108.s002.xls]

## Sheet: S1
	Table S1. List of SNPs that differentiate strains isolated from patient 19. The first 3306 rows are loci that contain at least one SNP among theST13 strains; the remaining rows are loci that are identical among the ST13 strains, but are variable relative to ST2011v4. QS= sequencing quality score.
	SNP pattern (ST13v1-ST13v12-ST13v6-ST2011v4)	Position on ST13v1	Distance between ST13v1 SNPs	Position on ST13v12	293 Gap	Position on ST13v6	457 gap	Position on ST2011v4	292	292	Distance between ST2011v4 SNPs	QS ST13v1	293	293	QS ST13v12	457	457	QS ST13v6	455	455	QS ST2011v4	NG ID
	T-Gg	5275	5	0	#REF!	5338	#REF!	225938			5	>40	T from snp file	- quality	gap			>40			>40	sNG1
	A-Tt	5280	1	0	0	5343	1	225943			1	>40	T from snp file	- quality	gap			>40			>40	sNG1
	A-Gg	5281	4	0	#REF!	5344	#REF!	225944			4	>40	T from snp file	- quality	gap			>40			>40	sNG1
	T-Cc	5285	1	0	0	5348	1	225948			1	>40	T from snp file	- quality	gap			>40			>40	sNG1
	T-Aa	5286	1	0	0	5349	1	225949			1	>40	T from snp file	- quality	gap			>40			>40	sNG1
	T-Aa	5287	2	0	0	5350	2	225950			2	>40	T from snp file	- quality	gap			>40			>40	sNG1
	C-Tt	5289	1	0	0	5352	1	225952			1	>40	T from snp file	- quality	gap			>40			>40	sNG1
	A-Gg	5290	1	0	0	5353	1	225953			1	>40	T from snp file	- quality	gap			>40			>40	sNG1
	T-Aa	5291	1	0	0	5354	1	225954			1	>40	T from snp file	- quality	gap			>40			>40	sNG1
	T-Cc	5292	2	0	0	5355	2	225955			2	>40	T from snp file	- quality	gap			>40			>40	sNG1
	T-Aa	5294	2	0	5272	5357	2	225957			2	>40	T from snp file	- quality	gap			>40			>40	sNG1
	TTAa	5296	72897	5272	#REF!	5359	#REF!	225959				>40	T from snp file	T quality	0			>40			>40	sNG1
	TATa	78193	29	78666	29	76374	29	75092			29	>40			>40			>40			>40	1
	TCTc	78222	62	78695	62	76403	62	75121			62	>40			>40			>40			>40	1
	GTGt	78284	4	78757	4	76465	4	75183			4	>40			>40			>40			>40	1
	AGAg	78288	3	78761	3	76469	3	75187			3	>40			>40			>40			>40	1
	TCTc	78291	30	78764	30	76472	30	75190			30	>40			>40			>40			>40	1
	AGAg	78321	9	78794	9	76502	9	75220			9	>40			>40			>40			>40	1
	AGAg	78330	8	78803	8	76511	8	75229			8	>40			>40			>40			>40	1
	TCTc	78338	4	78811	4	76519	4	75237			4	>40			>40			>40			>40	1
	CGCg	78342	2	78815	2	76523	2	75241			2	>40			>40			>40			>40	1
	CTCt	78344	17	78817	17	76525	17	75243			17	>40			>40			>40			>40	1
	CGCg	78361	5	78834	5	76542	5	75260			5	>40			>40			>40			>40	1
	TCTc	78366	9	78839	9	76547	9	75265			9	>40			>40			>40			>40	1
	CTCt	78375	2	78848	2	76556	2	75274			2	>40			>40			>40			>40	1
	AGAg	78377	1	78850	1	76558	1	75276			1	>40			>40			>40			>40	1
	TCTc	78378	26	78851	26	76559	26	75277			26	>40			>40			>40			>40	1
	GTGt	78404	10	78877	10	76585	10	75303			10	>40			>40			>40			>40	1
	GAGa	78414	12	78887	12	76595	12	75313			12	>40			>40			>40			>40	1
	GAGa	78426	9	78899	9	76607	9	75325			9	>40			>40			>40			>40	1
	GAGa	78435	21	78908	21	76616	21	75334			21	>40			>40			>40			>40	1
	TCTc	78456	4	78929	4	76637	4	75355			4	>40			>40			>40			>40	1
	CGCg	78460	26	78933	26	76641	26	75359			26	>40			>40			>40			>40	1
	GAGa	78486	6	78959	6	76667	6	75385			6	>40			>40			>40			>40	1
	CACa	78492	4	78965	4	76673	4	75391			4	>40			>40			>40			>40	1
	TCTc	78496	14	78969	14	76677	14	75395			14	>40			>40			>40			>40	1
	TGTg	78510	78	78983	78	76691	78	75409			78	>40			>40			>40			>40	1
	CGCg	78588	3	79061	3	76769	3	75487			3	>40			>40			>40			>40	1
	TCTc	78591	9	79064	9	76772	9	75490			9	>40			>40			>40			>40	1
	AGAg	78600	12	79073	12	76781	12	75499			12	>40			>40			>40			>40	1
	CTCt	78612	30	79085	30	76793	30	75511			30	>40			>40			>40			>40	1
	CTCt	78642	2	79115	2	76823	2	75541			2	>40			>40			>40			>40	1
	AGAg	78644	3	79117	3	76825	3	75543			3	>40			>40			>40			>40	1
	CTCt	78647	5	79120	5	76828	5	75546			5	>40			>40			>40			>40	1
	AGAg	78652	2	79125	2	76833	2	75551			2	>40			>40			>40			>40	1
	CACa	78654	3	79127	3	76835	3	75553			3	>40			>40			>40			>40	1
	AGAg	78657	15	79130	15	76838	15	75556			15	>40			>40			>40			>40	1
	CTCt	78672	3	79145	3	76853	3	75571			3	>40			>40			>40			>40	1
	CTCt	78675	11	79148	11	76856	11	75574			11	>40			>40			>40			>40	1
	CACa	78686	13	79159	13	76867	13	75585			13	>40			>40			>40			>40	1
	GAGa	78699	3	79172	3	76880	3	75598			3	>40			>40			>40			>40	1
	TCTc	78702	15	79175	15	76883	15	75601			15	>40			>40			>40			>40	1
	GAGa	78717	9	79190	9	76898	9	75616			9	>40			>40			>40			>40	1
	GAGa	78726	12	79199	12	76907	12	75625			12	>40			>40			>40			>40	1
	TGTg	78738	27	79211	27	76919	27	75637			27	>40			>40			>40			>40	1
	AGAg	78765	19	79238	19	76946	19	75664			19	>40			>40			>40			>40	1
	ACAc	78784	15	79257	15	76965	15	75683			15	>40			>40			>40			>40	1
	GAGa	78799	2	79272	2	76980	2	75698			2	>40			>40			>40			>40	1
	CTCt	78801	19	79274	19	76982	19	75700			19	>40			>40			>40			>40	1
	GAGa	78820	12	79293	12	77001	12	75719			12	>40			>40			>40			>40	1
	CTCt	78832	6	79305	6	77013	6	75731			6	>40			>40			>40			>40	1
	GAGa	78838	27	79311	27	77019	27	75737			27	>40			>40			>40			>40	1
	GAGa	78865	2	79338	2	77046	2	75764			2	>40			>40			>40			>40	1
	CTCt	78867	13	79340	13	77048	13	75766			13	>40			>40			>40			>40	1
	AGAg	78880	3	79353	3	77061	3	75779			3	>40			>40			>40			>40	1
	TATa	78883	6	79356	6	77064	6	75782			6	>40			>40			>40			>40	1
	GAGa	78889	6	79362	6	77070	6	75788			6	>40			>40			>40			>40	1
	TCTc	78895	57	79368	57	77076	57	75794			57	>40			>40			>40			>40	1
	AGAg	78952	9	79425	9	77133	9	75851			9	>40			>40			>40			>40	1
	TGTg	78961	3708	79434	3708	77142	3708	75860			3708	>40			>40			>40			>40	1
	ACCc	82669	13557	83142	13557	80850	12977	79568			13557	>40			>40			>40			>40
	GAGa	96226	6490	96699	6490	93827	6490	93125			6489	>40			>40			>40			>40
	TCCc	102716	108	103189	108	100317	108	99614			108	>40			>40			>40			>40	2
	CTTt	102824	27	103297	27	100425	27	99722			27	>40			>40			>40			>40	2
	GTTt	102851	27	103324	26	100452	26	99749			26	>40			>40			>40			>40	2
	CTTt	102878	65	103350	65	100478	65	99775			65	>40			>40			>40			>40	2
	ATTt	102943	14	103415	14	100543	14	99840			14	>40			>40			>40			>40	2
	GAAa	102957	33	103429	37	100557	37	99854			37	>40			>40			>40			>40	2
	GTTt	102990	13	103466	13	100594	13	99891			13	>40			>40			>40			>40	2
	TCCc	103003	20	103479	20	100607	20	99904			20	>40			>40			>40			>40	2
	TCCc	103023	9	103499	9	100627	9	99924			9	>40			>40			>40			>40	2
	TGGg	103032	6	103508	6	100636	6	99933			6	>40			>40			>40			>40	2
	CGGg	103038	7	103514	7	100642	7	99939			7	>40			>40			>40			>40	2
	AGGg	103045	9	103521	9	100649	9	99946			9	>40			>40			>40			>40	2
	AGGg	103054	2	103530	2	100658	2	99955			2	>40			>40			>40			>40	2
	TCCc	103056	14	103532	10	100660	10	99957			10	>40			>40			>40			>40	2
	AGGg	103070	5	103542	5	100670	5	99967			5	>40			>40			>40			>40	2
	TGGg	103075	3	103547	3	100675	3	99972			3	>40			>40			>40			>40	2
	CTTt	103078	27	103550	27	100678	27	99975			27	>40			>40			>40			>40	2
	AGGg	103105	42	103577	42	100705	42	100002			42	>40			>40			>40			>40	2
	AGGg	103147	2	103619	2	100747	2	100044			2	>40			>40			>40			>40	2
	CTTt	103149	19	103621	19	100749	19	100046			19	>40			>40			>40			>40	2
	AGGg	103168	2	103640	2	100768	2	100065			2	>40			>40			>40			>40	2
	GAAa	103170	6	103642	6	100770	6	100067			6	>40			>40			>40			>40	2
	GAAa	103176	4	103648	4	100776	4	100073			4	>40			>40			>40			>40	2
	AGGg	103180	4	103652	4	100780	4	100077			4	>40			>40			>40			>40	2
	TCCc	103184	1	103656	1	100784	1	100081			1	>40			>40			>40			>40	2
	TGGg	103185	3	103657	3	100785	3	100082			3	>40			>40			>40			>40	2
	AGGg	103188	11	103660	11	100788	11	100085			11	>40			>40			>40			>40	2
	AGGg	103199	1	103671	1	100799	1	100096			1	>40			>40			>40			>40	2
	ATTt	103200	377	103672	719	100800	719	100097			719	>40			>40			>40			>40	2
	CAAa	103577	1	104391	1	101519	1	100816			1	>40			>40			>40			>40	2
	ATTt	103578	4	104392	4	101520	4	100817			4	>40			>40			>40			>40	2
	GAAa	103582	1	104396	1	101524	1	100821			1	>40			>40			>40			>40	2
	ATTt	103583	1	104397	1	101525	1	100822			1	>40			>40			>40			>40	2
	ACCc	103584	1	104398	1	101526	1	100823			1	>40			>40			>40			>40	2
	GTTt	103585	5	104399	5	101527	5	100824			5	>40			>40			>40			>40	2
	ACCc	103590	4	104404	4	101532	4	100829			4	>40			>40			>40			>40	2
	AGGg	103594	1	104408	1	101536	1	100833			1	>40			>40			>40			>40	2
	CAAa	103595	2	104409	2	101537	2	100834			2	>40			>40			>40			>40	2
	AGGg	103597	2	104411	2	101539	2	100836			2	>40			>40			>40			>40	2
	ATTt	103599	4	104413	4	101541	4	100838			4	>40			>40			>40			>40	2
	GAAa	103603	2	104417	2	101545	2	100842			2	>40			>40			>40			>40	2
	ACCc	103605	2	104419	2	101547	2	100844			2	>40			>40			>40			>40	2
	ACCc	103607	7	104421	7	101549	7	100846			7	>40			>40			>40			>40	2
	TGGg	103614	9	104428	9	101556	9	100853			9	>40			>40			>40			>40	2
	ATTt	103623	1	104437	1	101565	1	100862			1	>40			>40			>40			>40	2
	GCCc	103624	3	104438	3	101566	3	100863			3	>40			>40			>40			>40	2
	AGGg	103627	5	104441	5	101569	5	100866			5	>40			>40			>40			>40	2
	ACCc	103632	1	104446	1	101574	1	100871			1	>40			>40			>40			>40	2
	GTTt	103633	607	104447	277	101575	-101575	100872			-100872	>40			>40			>40			>40	2
	TC--	104240	5	104724	5	0	0	0			0	>40			>40	A from snp file	- quality	64	T from snp file	- quality	gap	2
	AC--	104245	20	104729	20	0	0	0			0	>40			>40	A from snp file	- quality	64	T from snp file	- quality	gap	2
	CT--	104265	11	104749	11	0	101709	0			0	>40			>40	A from snp file	- quality	64	T from snp file	- quality	gap	2
	CTT-	104276	1	104760	1	101709	1	0			0	>40			>40			>40	T from snp file	- quality	gap	2
	GAA-	104277	57	104761	57	101710	57	0			0	>40			>40			>40	T from snp file	- quality	gap	2
	TGG-	104334	60	104818	183	101767	60	0			0	>40			>40			>40	T from snp file	- quality	gap	2
	TGA-	104394	6	105001	6	101827	6	0			0	>40			>40			>40	T from snp file	- quality	gap	2
	TCT-	104400	15	105007	15	101833	15	0			0	>40			>40			>40	T from snp file	- quality	gap	2
	CTA-	104415	3	105022	3	101848	3	0			0	>40			>40			>40	T from snp file	- quality	gap	2
	TCT-	104418	9	105025	9	101851	9	0			0	>40			>40			>40	T from snp file	- quality	gap	2
	TCC-	104427	6	105034	6	101860	6	0			0	>40			>40			>40	T from snp file	- quality	gap	2
	ACT-	104433	9	105040	9	101866	9	0			0	>40			>40			>40	T from snp file	- quality	gap	2
	CTA-	104442	3	105049	3	101875	3	0			0	>40			>40			>40	T from snp file	- quality	gap	2
	CTT-	104445	2	105052	2	101878	2	0			0	>40			>40			>40	T from snp file	- quality	gap	2
	CAC-	104447	7	105054	7	101880	7	0			0	>40			>40			>40	T from snp file	- quality	gap	2
	TGA-	104454	6	105061	6	101887	6	0			0	>40			>40			>40	T from snp file	- quality	gap	2
	TCC-	104460	4	105067	4	101893	-101893	0			0	>40			>40			>40	T from snp file	- quality	gap	2
	GC--	104464	1	105071	1	0	0	0			0	>40			>40	A from snp file	- quality	gap	T from snp file	- quality	gap	2
	CT--	104465	1	105072	1	0	0	0			0	>40			>40	A from snp file	- quality	gap	T from snp file	- quality	gap	2
	TC--	104466	1	105073	1	0	0	0			0	>40			>40	A from snp file	- quality	gap	T from snp file	- quality	gap	2
	AC--	104467	3	105074	3	0	0	0			0	>40			>40	A from snp file	- quality	gap	T from snp file	- quality	gap	2
	GT--	104470	1	105077	1	0	0	0			0	>40			>40	A from snp file	- quality	gap	T from snp file	- quality	gap	2
	TA--	104471	16	105078	16	0	0	0			0	>40			>40	A from snp file	- quality	gap	T from snp file	- quality	gap	2
	CT--	104487	6	105094	6	0	0	0			0	>40			>40	A from snp file	- quality	gap	T from snp file	- quality	gap	2
	AC--	104493	12	105100	12	0	0	0			0	>40			>40	A from snp file	- quality	gap	T from snp file	- quality	gap	2
	AT--	104505	2	105112	2	0	0	0			0	>40			>40	A from snp file	- quality	gap	T from snp file	- quality	gap	2
	CA--	104507	77	105114	17	0	101960	0			0	>40			>40	A from snp file	- quality	gap	T from snp file	- quality	gap	2
	GGC-	104584	1	105131	1	101960	1	0			0	>40			>40			>40	T from snp file	- quality	gap	2
	CCT-	104585	1	105132	1	101961	1	0			0	>40			>40			>40	T from snp file	- quality	gap	2
	TTC-	104586	1	105133	1	101962	1	0			0	>40			>40			>40	T from snp file	- quality	gap	2
	AAC-	104587	3	105134	3	101963	3	0			0	>40			>40			>40	T from snp file	- quality	gap	2
	GGT-	104590	1	105137	1	101966	1	0			0	>40			>40			>40	T from snp file	- quality	gap	2
	TTA-	104591	4	105138	4	101967	4	0			0	>40			>40			>40	T from snp file	- quality	gap	2
	CCT-	104595	3	105142	3	101971	3	0			0	>40			>40			>40	T from snp file	- quality	gap	2
	TTC-	104598	24	105145	24	101974	24	0			0	>40			>40			>40	T from snp file	- quality	gap	2
	CTT-	104622	4	105169	4	101998	4	0			0	>40			>40			>40	T from snp file	- quality	gap	2
	TGG-	104626	1	105173	1	102002	1	0			0	>40			>40			>40	T from snp file	- quality	gap	2
	CAA-	104627	1	105174	1	102003	1	0			0	>40			>40			>40	T from snp file	- quality	gap	2
	ATT-	104628	6	105175	6	102004	6	0			0	>40			>40			>40	T from snp file	- quality	gap	2
	AGG-	104634	6	105181	6	102010	6	0			0	>40			>40			>40	T from snp file	- quality	gap	2
	ACC-	104640	27	105187	-105187	102016	27	0			0	>40			>40			>40	T from snp file	- quality	gap	2
	C-T-	104667	6	0	0	102043	6	0			0	>40	T from snp file	- quality	50			>40	T from snp file	- quality	gap	2
	A-C-	104673	9	0	0	102049	9	0			0	>40	T from snp file	- quality	50			>40	T from snp file	- quality	gap	2
	C-T-	104682	5	0	0	102058	5	0			0	>40	T from snp file	- quality	50			>40	T from snp file	- quality	gap	2
	C-A-	104687	7	0	0	102063	7	0			0	>40	T from snp file	- quality	50			>40	T from snp file	- quality	gap	2
	A-G-	104694	6	0	0	102070	6	0			0	>40	T from snp file	- quality	50			>40	T from snp file	- quality	gap	2
	T-A-	104700	27	0	327666	102076	222746	0			0	>40	T from snp file	- quality	50			>40	T from snp file	- quality	gap	2
	CTT-	104727	175	105214	175	102163	175	0			101155	>40			>40			>40	T from snp file	- quality	gap	2
	GAAa	104902	253	105389	248	102338	248	101155			248	>40			>40			>40			>40	2
	AGGg	105155	54	105637	54	102586	54	101403			54	>40			>40			>40			>40	2
	TCCc	105209	10	105691	10	102640	10	101457			10	>40			>40			>40			>40	2
	AGGg	105219	146	105701	146	102650	146	101467			146	>40			>40			>40			>40	2
	CTTt	105365	43	105847	43	102796	43	101613			43	>40			>40			>40			>40	2
	TCCc	105408	2	105890	2	102839	2	101656			2	>40			>40			>40			>40	2
	GTTt	105410	104	105892	104	102841	104	101658			104	>40			>40			>40			>40	2
	CTTt	105514	13	105996	13	102945	13	101762			13	>40			>40			>40			>40	2
	CTTt	105527	6	106009	6	102958	6	101775			6	>40			>40			>40			>40	2
	TCCc	105533	9	106015	9	102964	9	101781			9	>40			>40			>40			>40	2
	CTTt	105542	141	106024	141	102973	141	101790			141	>40			>40			>40			>40	2
	TCCc	105683	3	106165	3	103114	3	101931			3	>40			>40			>40			>40	2
	GAAa	105686	47	106168	47	103117	47	101934			47	>40			>40			>40			>40	2
	TCCc	105733	265	106215	265	103164	265	101981			265	>40			>40			>40			>40	2
	CTTt	105998	57	106480	57	103429	57	102246			57	>40			>40			>40			>40	2
	GAAa	106055	3	106537	3	103486	3	102303			3	>40			>40			>40			>40	2
	TCCc	106058	596	106540	596	103489	596	102306			596	>40			>40			>40			>40	2
	GTTt	106654	6	107136	6	104085	6	102902			6	>40			>40			>40			>40	2
	TCCc	106660	7	107142	7	104091	7	102908			7	>40			>40			>40			>40	2
	CGGg	106667	2	107149	2	104098	2	102915			2	>40			>40			>40			>40	2
	TCCc	106669	8	107151	8	104100	8	102917			8	>40			>40			>40			>40	2
	GAAa	106677	13	107159	13	104108	13	102925			13	>40			>40			>40			>40	2
	CTTt	106690	26	107172	26	104121	26	102938			26	>40			>40			>40			>40	2
	TCCc	106716	4	107198	4	104147	4	102964			4	>40			>40			>40			>40	2
	CTTt	106720	3	107202	3	104151	3	102968			3	>40			>40			>40			>40	2
	CAAa	106723	15	107205	15	104154	15	102971			15	>40			>40			>40			>40	2
	TCCc	106738	3	107220	3	104169	3	102986			3	>40			>40			>40			>40	2
	CTTt	106741	5	107223	5	104172	5	102989			5	>40			>40			>40			>40	2
	AGGg	106746	1	107228	1	104177	1	102994			1	>40			>40			>40			>40	2
	ACCc	106747	45	107229	45	104178	45	102995			45	>40			>40			>40			>40	2
	TCCc	106792	4	107274	4	104223	4	103040			4	>40			>40			>40			>40	2
	TGGg	106796	170	107278	170	104227	170	103044			170	>40			>40			>40			>40	2
	TCCc	106966	1	107448	1	104397	1	103214			1	>40			>40			>40			>40	2
	GCCc	106967	3	107449	3	104398	3	103215			3	>40			>40			>40			>40	2
	GAAa	106970	20	107452	20	104401	20	103218			20	>40			>40			>40			>40	2
	TCCc	106990	12	107472	12	104421	12	103238			12	>40			>40			>40			>40	2
	GAAa	107002	36	107484	36	104433	36	103250			36	>40			>40			>40			>40	2
	CTTt	107038	10	107520	10	104469	10	103286			10	>40			>40			>40			>40	2
	AGGg	107048	14	107530	14	104479	14	103296			14	>40			>40			>40			>40	2
	TCCc	107062	6	107544	6	104493	6	103310			6	>40			>40			>40			>40	2
	ATTt	107068	58056	107550	28374	104499	28373	103316			56211	>40			>40			>40			>40	2
	TCTc	165124	11	165606	11	162556	11	159527			11	>40			>40			>40			>40	3
	GAGa	165135	25	165617	25	162567	25	159538			25	>40			>40			>40			>40	3
	ATAt	165160	6	165642	6	162592	6	159563			6	>40			>40			>40			>40	3
	AGAg	165166	3	165648	3	162598	3	159569			3	>40			>40			>40			>40	3
	CTCt	165169	3	165651	3	162601	3	159572			3	>40			>40			>40			>40	3
	AGAg	165172	3	165654	3	162604	3	159575			3	>40			>40			>40			>40	3
	CTCt	165175	18	165657	18	162607	18	159578			18	>40			>40			>40			>40	3
	ATAt	165193	3	165675	3	162625	3	159596			3	>40			>40			>40			>40	3
	ACAc	165196	6	165678	6	162628	6	159599			6	>40			>40			>40			>40	3
	CTCt	165202	15	165684	15	162634	15	159605			15	>40			>40			>40			>40	3
	TCTc	165217	18	165699	18	162649	18	159620			18	>40			>40			>40			>40	3
	AGAg	165235	6	165717	6	162667	6	159638			6	>40			>40			>40			>40	3
	AGAg	165241	12	165723	12	162673	12	159644			12	>40			>40			>40			>40	3
	TATa	165253	84	165735	84	162685	84	159656			84	>40			>40			>40			>40	3
	CGCg	165337	3	165819	3	162769	3	159740			3	>40			>40			>40			>40	3
	TCTc	165340	21	165822	21	162772	21	159743			21	>40			>40			>40			>40	3
	TATa	165361	15	165843	15	162793	15	159764			15	>40			>40			>40			>40	3
	CTCt	165376	54	165858	54	162808	54	159779			54	>40			>40			>40			>40	3
	CTCt	165430	15	165912	15	162862	15	159833			15	>40			>40			>40			>40	3
	CTCt	165445	39	165927	39	162877	39	159848			39	>40			>40			>40			>40	3
	ATAt	165484	15	165966	15	162916	15	159887			15	>40			>40			>40			>40	3
	AGAg	165499	6	165981	6	162931	6	159902			6	>40			>40			>40			>40	3
	CTCt	165505	15	165987	15	162937	15	159908			15	>40			>40			>40			>40	3
	CTCt	165520	6	166002	6	162952	6	159923			6	>40			>40			>40			>40	3
	TGTg	165526	3	166008	3	162958	3	159929			3	>40			>40			>40			>40	3
	TCTc	165529	15	166011	15	162961	15	159932			15	>40			>40			>40			>40	3
	GAGa	165544	3	166026	3	162976	3	159947			3	>40			>40			>40			>40	3
	CTCt	165547	15	166029	15	162979	15	159950			15	>40			>40			>40			>40	3
	TGTg	165562	3	166044	3	162994	3	159965			3	>40			>40			>40			>40	3
	GAGa	165565	9	166047	9	162997	9	159968			9	>40			>40			>40			>40	3
	TCTc	165574	24	166056	24	163006	24	159977			24	>40			>40			>40			>40	3
	GAGa	165598	3	166080	3	163030	3	160001			3	>40			>40			>40			>40	3
	GTGt	165601	18	166083	18	163033	18	160004			18	>40			>40			>40			>40	3
	AGAg	165619	6	166101	6	163051	6	160022			6	>40			>40			>40			>40	3
	AGAg	165625	12	166107	12	163057	12	160028			12	>40			>40			>40			>40	3
	TCTc	165637	21	166119	21	163069	21	160040			21	>40			>40			>40			>40	3
	GAGa	165658	10	166140	10	163090	10	160061			10	>40			>40			>40			>40	3
	CTCt	165668	2	166150	2	163100	2	160071			2	>40			>40			>40			>40	3
	GAGa	165670	6	166152	6	163102	6	160073			6	>40			>40			>40			>40	3
	TCTc	165676	21	166158	21	163108	21	160079			21	>40			>40			>40			>40	3
	CACa	165697	30	166179	30	163129	30	160100			30	>40			>40			>40			>40	3
	AGAg	165727	9	166209	9	163159	9	160130			9	>40			>40			>40			>40	3
	AGAg	165736	9	166218	9	163168	9	160139			9	>40			>40			>40			>40	3
	CACa	165745	9	166227	9	163177	9	160148			9	>40			>40			>40			>40	3
	CTCt	165754	7	166236	7	163186	7	160157			7	>40			>40			>40			>40	3
	TCTc	165761	5	166243	5	163193	5	160164			5	>40			>40			>40			>40	3
	TCTc	165766	21	166248	21	163198	21	160169			21	>40			>40			>40			>40	3
	CACa	165787	3	166269	3	163219	3	160190			3	>40			>40			>40			>40	3
	TCTc	165790	15	166272	15	163222	15	160193			15	>40			>40			>40			>40	3
	TCTc	165805	3	166287	3	163237	3	160208			3	>40			>40			>40			>40	3
	TCTc	165808	6	166290	6	163240	6	160211			6	>40			>40			>40			>40	3
	TCTc	165814	33	166296	33	163246	33	160217			33	>40			>40			>40			>40	3
	CTCt	165847	6	166329	6	163279	6	160250			6	>40			>40			>40			>40	3
	TCTc	165853	47	166335	47	163285	47	160256			47	>40			>40			>40			>40	3
	CTCt	165900	25	166382	25	163332	25	160303			25	>40			>40			>40			>40	3
	GTGt	165925	6	166407	6	163357	6	160328			6	>40			>40			>40			>40	3
	TCTc	165931	12	166413	12	163363	12	160334			12	>40			>40			>40			>40	3
	CTCt	165943	9	166425	9	163375	9	160346			9	>40			>40			>40			>40	3
	GCGc	165952	15	166434	15	163384	15	160355			15	>40			>40			>40			>40	3
	AGAg	165967	35	166449	35	163399	35	160370			35	>40			>40			>40			>40	3
	AGAg	166002	17	166484	17	163434	17	160405			17	>40			>40			>40			>40	3
	GAGa	166019	6	166501	6	163451	6	160422			6	>40			>40			>40			>40	3
	GAGa	166025	6	166507	6	163457	6	160428			6	>40			>40			>40			>40	3
	CTCt	166031	3	166513	3	163463	3	160434			3	>40			>40			>40			>40	3
	TCTc	166034	21	166516	21	163466	21	160437			21	>40			>40			>40			>40	3
	TCTc	166055	9	166537	9	163487	9	160458			9	>40			>40			>40			>40	3
	CTCt	166064	18	166546	18	163496	18	160467			18	>40			>40			>40			>40	3
	TCTc	166082	42	166564	42	163514	42	160485			42	>40			>40			>40			>40	3
	GAGa	166124	24	166606	24	163556	24	160527			24	>40			>40			>40			>40	3
	TCTc	166148	6	166630	6	163580	6	160551			6	>40			>40			>40			>40	3
	CTCt	166154	24	166636	24	163586	24	160557			24	>40			>40			>40			>40	3
	AGAg	166178	3	166660	3	163610	3	160581			3	>40			>40			>40			>40	3
	CTCt	166181	3	166663	3	163613	3	160584			3	>40			>40			>40			>40	3
	AGAg	166184	3	166666	3	163616	3	160587			3	>40			>40			>40			>40	3
	ATAt	166187	6	166669	6	163619	6	160590			6	>40			>40			>40			>40	3
	CTCt	166193	24	166675	24	163625	24	160596			24	>40			>40			>40			>40	3
	CACa	166217	6	166699	6	163649	6	160620			6	>40			>40			>40			>40	3
	CTCt	166223	10	166705	10	163655	10	160626			10	>40			>40			>40			>40	3
	GAGa	166233	1	166715	1	163665	1	160636			1	>40			>40			>40			>40	3
	GAGa	166234	5	166716	5	163666	5	160637			5	>40			>40			>40			>40	3
	TATa	166239	5	166721	5	163671	5	160642			5	>40			>40			>40			>40	3
	ATAt	166244	12	166726	12	163676	12	160647			12	>40			>40			>40			>40	3
	GAGa	166256	3	166738	3	163688	3	160659			3	>40			>40			>40			>40	3
	CTCt	166259	12	166741	12	163691	12	160662			12	>40			>40			>40			>40	3
	AGAg	166271	46	166753	46	163703	46	160674			46	>40			>40			>40			>40	3
	TCTc	166317	8	166799	8	163749	8	160720			8	>40			>40			>40			>40	3
	GAGa	166325	12	166807	12	163757	12	160728			12	>40			>40			>40			>40	3
	CGCg	166337	12	166819	12	163769	12	160740			12	>40			>40			>40			>40	3
	ATAt	166349	15	166831	15	163781	15	160752			15	>40			>40			>40			>40	3
	AGAg	166364	3	166846	3	163796	3	160767			3	>40			>40			>40			>40	3
	GAGa	166367	49	166849	49	163799	49	160770			49	>40			>40			>40			>40	3
	CTCt	166416	20	166898	20	163848	20	160819			20	>40			>40			>40			>40	3
	TCTc	166436	3	166918	3	163868	3	160839			3	>40			>40			>40			>40	3
	GAGa	166439	9	166921	9	163871	9	160842			9	>40			>40			>40			>40	3
	GAGa	166448	36	166930	36	163880	36	160851			36	>40			>40			>40			>40	3
	CTCt	166484	27	166966	27	163916	27	160887			27	>40			>40			>40			>40	3
	GAGa	166511	15	166993	15	163943	15	160914			15	>40			>40			>40			>40	3
	TCTc	166526	30	167008	30	163958	30	160929			30	>40			>40			>40			>40	3
	TCTc	166556	12	167038	12	163988	12	160959			12	>40			>40			>40			>40	3
	TATa	166568	15	167050	15	164000	15	160971			15	>40			>40			>40			>40	3
	AGAg	166583	6	167065	6	164015	6	160986			6	>40			>40			>40			>40	3
	AGAg	166589	3	167071	3	164021	3	160992			3	>40			>40			>40			>40	3
	GAGa	166592	6	167074	6	164024	6	160995			6	>40			>40			>40			>40	3
	TCTc	166598	18	167080	18	164030	18	161001			18	>40			>40			>40			>40	3
	TCTc	166616	3	167098	3	164048	3	161019			3	>40			>40			>40			>40	3
	CTCt	166619	3	167101	3	164051	3	161022			3	>40			>40			>40			>40	3
	TCTc	166622	18	167104	18	164054	18	161025			18	>40			>40			>40			>40	3
	CTCt	166640	9	167122	9	164072	9	161043			9	>40			>40			>40			>40	3
	ACAc	166649	42	167131	42	164081	42	161052			42	>40			>40			>40			>40	3
	AGAg	166691	16	167173	16	164123	16	161094			16	>40			>40			>40			>40	3
	TCTc	166707	2	167189	2	164139	2	161110			2	>40			>40			>40			>40	3
	GAGa	166709	6	167191	6	164141	6	161112			6	>40			>40			>40			>40	3
	CTCt	166715	21	167197	21	164147	21	161118			21	>40			>40			>40			>40	3
	GAGa	166736	12	167218	12	164168	12	161139			12	>40			>40			>40			>40	3
	ACAc	166748	78	167230	78	164180	78	161151			78	>40			>40			>40			>40	3
	TCTc	166826	18	167308	18	164258	18	161229			18	>40			>40			>40			>40	3
	ATAt	166844	21	167326	21	164276	21	161247			21	>40			>40			>40			>40	3
	ACAc	166865	12	167347	12	164297	12	161268			12	>40			>40			>40			>40	3
	AGAg	166877	22	167359	22	164309	22	161280			22	>40			>40			>40			>40	3
	GAGa	166899	17	167381	17	164331	17	161302			17	>40			>40			>40			>40	3
	ACAc	166916	6	167398	6	164348	6	161319			6	>40			>40			>40			>40	3
	GAGa	166922	39	167404	39	164354	39	161325			39	>40			>40			>40			>40	3
	TCTc	166961	1583	167443	1583	164393	1583	161364			1583	>40			>40			>40			>40	3
	CTCt	168544	848	169026	849	165976	849	162947			849	>40			>40			>40			>40	3
	AGAg	169392	124744	169875	124314	166825	124519	163796			126162	>40			>40			>40			>40	3
	GTGt	294136	29	294189	29	291344	29	289958			29	>40			>40			>40			>40	4
	AGAg	294165	1	294218	1	291373	1	289987			1	>40			>40			>40			>40	4
	AGAg	294166	1	294219	1	291374	1	289988			1	>40			>40			>40			>40	4
	AGAg	294167	5	294220	5	291375	5	289989			5	>40			>40			>40			>40	4
	ACAc	294172	6	294225	6	291380	6	289994			6	>40			>40			>40			>40	4
	GAGa	294178	19	294231	19	291386	19	290000			19	>40			>40			>40			>40	4
	CTCt	294197	14	294250	14	291405	14	290019			14	>40			>40			>40			>40	4
	TCTc	294211	19	294264	19	291419	19	290033			19	>40			>40			>40			>40	4
	CTCt	294230	2	294283	2	291438	2	290052			2	>40			>40			>40			>40	4
	CTCt	294232	15	294285	15	291440	15	290054			15	>40			>40			>40			>40	4
	CTCt	294247	24	294300	24	291455	24	290069			24	>40			>40			>40			>40	4
	AGAg	294271	12	294324	12	291479	12	290093			12	>40			>40			>40			>40	4
	GAGa	294283	45	294336	45	291491	45	290105			45	>40			>40			>40			>40	4
	TCTc	294328	4	294381	4	291536	4	290150			4	>40			>40			>40			>40	4
	CTCt	294332	2	294385	2	291540	2	290154			2	>40			>40			>40			>40	4
	AGAg	294334	9	294387	9	291542	9	290156			9	>40			>40			>40			>40	4
	TATa	294343	21	294396	21	291551	21	290165			21	>40			>40			>40			>40	4
	CTCt	294364	19	294417	19	291572	19	290186			19	>40			>40			>40			>40	4
	ACAc	294383	3	294436	3	291591	3	290205			3	>40			>40			>40			>40	4
	GTGt	294386	11	294439	11	291594	11	290208			11	>40			>40			>40			>40	4
	TCTc	294397	15	294450	15	291605	15	290219			15	>40			>40			>40			>40	4
	AGAg	294412	21	294465	21	291620	21	290234			21	>40			>40			>40			>40	4
	CTCt	294433	24	294486	24	291641	24	290255			24	>40			>40			>40			>40	4
	GAGa	294457	6	294510	6	291665	6	290279			6	>40			>40			>40			>40	4
	TCTc	294463	33	294516	33	291671	33	290285			33	>40			>40			>40			>40	4
	CTCt	294496	63	294549	63	291704	63	290318			63	>40			>40			>40			>40	4
	TCTc	294559	4	294612	4	291767	4	290381			4	>40			>40			>40			>40	4
	TCTc	294563	17	294616	17	291771	17	290385			17	>40			>40			>40			>40	4
	AGAg	294580	30	294633	30	291788	30	290402			30	>40			>40			>40			>40	4
	TCTc	294610	15	294663	15	291818	15	290432			15	>40			>40			>40			>40	4
	TATa	294625	27	294678	27	291833	27	290447			27	>40			>40			>40			>40	4
	TCTc	294652	24	294705	24	291860	24	290474			24	>40			>40			>40			>40	4
	CTCt	294676	63	294729	63	291884	63	290498			63	>40			>40			>40			>40	4
	CACa	294739	33	294792	33	291947	33	290561			33	>40			>40			>40			>40	4
	GAGa	294772	21	294825	21	291980	21	290594			21	>40			>40			>40			>40	4
	TCTc	294793	6	294846	6	292001	6	290615			6	>40			>40			>40			>40	4
	CGCg	294799	12	294852	12	292007	12	290621			12	>40			>40			>40			>40	4
	TCTc	294811	33	294864	33	292019	33	290633			33	>40			>40			>40			>40	4
	CTCt	294844	58	294897	58	292052	58	290666			58	>40			>40			>40			>40	4
	AGAg	294902	74	294955	74	292110	74	290724			74	>40			>40			>40			>40	4
	CTCt	294976	18	295029	18	292184	18	290798			18	>40			>40			>40			>40	4
	AGAg	294994	12	295047	12	292202	12	290816			12	>40			>40			>40			>40	4
	GAGa	295006	6	295059	6	292214	6	290828			6	>40			>40			>40			>40	4
	CTCt	295012	8	295065	8	292220	8	290834			8	>40			>40			>40			>40	4
	CTCt	295020	1	295073	1	292228	1	290842			1	>40			>40			>40			>40	4
	GAGa	295021	1	295074	1	292229	1	290843			1	>40			>40			>40			>40	4
	CTCt	295022	52	295075	52	292230	52	290844			52	>40			>40			>40			>40	4
	GAGa	295074	22	295127	22	292282	22	290896			22	>40			>40			>40			>40	4
	GAGa	295096	30	295149	30	292304	30	290918			30	>40			>40			>40			>40	4
	AGAg	295126	19	295179	19	292334	19	290948			19	>40			>40			>40			>40	4
	CACa	295145	47	295198	47	292353	47	290967			47	>40			>40			>40			>40	4
	TCTc	295192	12	295245	12	292400	12	291014			12	>40			>40			>40			>40	4
	AGAg	295204	10	295257	10	292412	10	291026			10	>40			>40			>40			>40	4
	TCTc	295214	3	295267	3	292422	3	291036			3	>40			>40			>40			>40	4
	GAGa	295217	25851	295270	25851	292425	25851	291039			10472	>40			>40			>40			>40	4
	GTTt	321068	6	321121	6	318276	6	301511			6	>40			>40			>40			>40	5
	CTTt	321074	3	321127	3	318282	3	301517			3	>40			>40			>40			>40	5
	TAAa	321077	19	321130	19	318285	19	301520			19	>40			>40			>40			>40	5
	GAAa	321096	5	321149	5	318304	5	301539			5	>40			>40			>40			>40	5
	TCCc	321101	33	321154	33	318309	33	301544			33	>40			>40			>40			>40	5
	ATTt	321134	6	321187	6	318342	6	301577			6	>40			>40			>40			>40	5
	GAAa	321140	3	321193	3	318348	3	301583			3	>40			>40			>40			>40	5
	TCCc	321143	2	321196	2	318351	2	301586			2	>40			>40			>40			>40	5
	TCCc	321145	4	321198	4	318353	4	301588			4	>40			>40			>40			>40	5
	AGGg	321149	3	321202	3	318357	3	301592			3	>40			>40			>40			>40	5
	GAAa	321152	3	321205	3	318360	3	301595			3	>40			>40			>40			>40	5
	GAAa	321155	36	321208	36	318363	36	301598			36	>40			>40			>40			>40	5
	AGGg	321191	3	321244	3	318399	3	301634			3	>40			>40			>40			>40	5
	AGGg	321194	24	321247	24	318402	24	301637			24	>40			>40			>40			>40	5
	GAAa	321218	6	321271	6	318426	6	301661			6	>40			>40			>40			>40	5
	AGGg	321224	51	321277	51	318432	51	301667			51	>40			>40			>40			>40	5
	GAAa	321275	3	321328	3	318483	3	301718			3	>40			>40			>40			>40	5
	AGGg	321278	9	321331	9	318486	9	301721			9	>40			>40			>40			>40	5
	ACCc	321287	3	321340	3	318495	3	301730			3	>40			>40			>40			>40	5
	GAAa	321290	6	321343	6	318498	6	301733			6	>40			>40			>40			>40	5
	GAAa	321296	3	321349	3	318504	3	301739			3	>40			>40			>40			>40	5
	TGGg	321299	9	321352	9	318507	9	301742			9	>40			>40			>40			>40	5
	CTTt	321308	3	321361	3	318516	3	301751			3	>40			>40			>40			>40	5
	GAAa	321311	30	321364	30	318519	30	301754			30	>40			>40			>40			>40	5
	TCCc	321341	6	321394	6	318549	6	301784			6	>40			>40			>40			>40	5
	TCCc	321347	4	321400	4	318555	4	301790			4	>40			>40			>40			>40	5
	GAAa	321351	35	321404	35	318559	35	301794			35	>40			>40			>40			>40	5
	GAAa	321386	30	321439	30	318594	30	301829			30	>40			>40			>40			>40	5
	GAAa	321416	44	321469	44	318624	44	301859			44	>40			>40			>40			>40	5
	TCCc	321460	1	321513	1	318668	1	301903			1	>40			>40			>40			>40	5
	CTTt	321461	51	321514	51	318669	51	301904			51	>40			>40			>40			>40	5
	GAAa	321512	1	321565	1	318720	1	301955			1	>40			>40			>40			>40	5
	CGGg	321513	21	321566	21	318721	21	301956			21	>40			>40			>40			>40	5
	CTTt	321534	9	321587	9	318742	9	301977			9	>40			>40			>40			>40	5
	TCCc	321543	21	321596	21	318751	21	301986			21	>40			>40			>40			>40	5
	TAAa	321564	26	321617	26	318772	26	302007			26	>40			>40			>40			>40	5
	GAAa	321590	28	321643	28	318798	28	302033			28	>40			>40			>40			>40	5
	ATTt	321618	12	321671	12	318826	12	302061			12	>40			>40			>40			>40	5
	GAAa	321630	30	321683	30	318838	30	302073			30	>40			>40			>40			>40	5
	GAAa	321660	3	321713	3	318868	3	302103			3	>40			>40			>40			>40	5
	GAAa	321663	3	321716	3	318871	3	302106			3	>40			>40			>40			>40	5
	TCCc	321666	88	321719	88	318874	88	302109			88	>40			>40			>40			>40	5
	CAAa	321754	53	321807	53	318962	53	302197			53	>40			>40			>40			>40	5
	CTTt	321807	12	321860	12	319015	12	302250			12	>40			>40			>40			>40	5
	TCCc	321819	4	321872	4	319027	4	302262			4	>40			>40			>40			>40	5
	TGGg	321823	23	321876	23	319031	23	302266			23	>40			>40			>40			>40	5
	TCCc	321846	15	321899	15	319054	15	302289			15	>40			>40			>40			>40	5
	CAAa	321861	2	321914	2	319069	2	302304			2	>40			>40			>40			>40	5
	AGGg	321863	1	321916	1	319071	1	302306			1	>40			>40			>40			>40	5
	GAAa	321864	15	321917	15	319072	15	302307			15	>40			>40			>40			>40	5
	CAAa	321879	30	321932	30	319087	30	302322			30	>40			>40			>40			>40	5
	GAAa	321909	9	321962	9	319117	9	302352			9	>40			>40			>40			>40	5
	AGGg	321918	1	321971	1	319126	1	302361			1	>40			>40			>40			>40	5
	TCCc	321919	2	321972	2	319127	2	302362			2	>40			>40			>40			>40	5
	TAAa	321921	11	321974	11	319129	11	302364			11	>40			>40			>40			>40	5
	AGGg	321932	16	321985	16	319140	16	302375			16	>40			>40			>40			>40	5
	AGGg	321948	21	322001	21	319156	21	302391			21	>40			>40			>40			>40	5
	GAAa	321969	3	322022	3	319177	3	302412			3	>40			>40			>40			>40	5
	CGGg	321972	36	322025	36	319180	36	302415			36	>40			>40			>40			>40	5
	AGGg	322008	3	322061	3	319216	3	302451			3	>40			>40			>40			>40	5
	GTTt	322011	21	322064	21	319219	21	302454			21	>40			>40			>40			>40	5
	AGGg	322032	12	322085	12	319240	12	302475			12	>40			>40			>40			>40	5
	GAAa	322044	11	322097	11	319252	11	302487			11	>40			>40			>40			>40	5
	TCCc	322055	1	322108	1	319263	1	302498			1	>40			>40			>40			>40	5
	ACCc	322056	15	322109	15	319264	15	302499			15	>40			>40			>40			>40	5
	GAAa	322071	3	322124	3	319279	3	302514			3	>40			>40			>40			>40	5
	GAAa	322074	9	322127	9	319282	9	302517			9	>40			>40			>40			>40	5
	TAAa	322083	54	322136	54	319291	54	302526			54	>40			>40			>40			>40	5
	GAAa	322137	39	322190	39	319345	39	302580			39	>40			>40			>40			>40	5
	AGGg	322176	21	322229	21	319384	21	302619			21	>40			>40			>40			>40	5
	TAAa	322197	3	322250	3	319405	3	302640			3	>40			>40			>40			>40	5
	TCCc	322200	2	322253	2	319408	2	302643			2	>40			>40			>40			>40	5
	TCCc	322202	4	322255	4	319410	4	302645			4	>40			>40			>40			>40	5
	GTTt	322206	3	322259	3	319414	3	302649			3	>40			>40			>40			>40	5
	AGGg	322209	18	322262	18	319417	18	302652			18	>40			>40			>40			>40	5
	CTTt	322227	3	322280	3	319435	3	302670			3	>40			>40			>40			>40	5
	GCCc	322230	3	322283	3	319438	3	302673			3	>40			>40			>40			>40	5
	CAAa	322233	24	322286	24	319441	24	302676			24	>40			>40			>40			>40	5
	GAAa	322257	24	322310	24	319465	24	302700			24	>40			>40			>40			>40	5
	AGGg	322281	6	322334	6	319489	6	302724			6	>40			>40			>40			>40	5
	TCCc	322287	3	322340	3	319495	3	302730			3	>40			>40			>40			>40	5
	AGGg	322290	30	322343	30	319498	30	302733			30	>40			>40			>40			>40	5
	AGGg	322320	9	322373	9	319528	9	302763			9	>40			>40			>40			>40	5
	ATTt	322329	6	322382	6	319537	6	302772			6	>40			>40			>40			>40	5
	TGGg	322335	9	322388	9	319543	9	302778			9	>40			>40			>40			>40	5
	AGGg	322344	12	322397	12	319552	12	302787			12	>40			>40			>40			>40	5
	AGGg	322356	3	322409	3	319564	3	302799			3	>40			>40			>40			>40	5
	TAAa	322359	15	322412	15	319567	15	302802			15	>40			>40			>40			>40	5
	ACCc	322374	3	322427	3	319582	3	302817			3	>40			>40			>40			>40	5
	AGGg	322377	9	322430	9	319585	9	302820			9	>40			>40			>40			>40	5
	ATTt	322386	30	322439	30	319594	30	302829			30	>40			>40			>40			>40	5
	TCCc	322416	6	322469	6	319624	6	302859			6	>40			>40			>40			>40	5
	GAAa	322422	36	322475	36	319630	36	302865			36	>40			>40			>40			>40	5
	CGGg	322458	6	322511	6	319666	6	302901			6	>40			>40			>40			>40	5
	CTTt	322464	15	322517	15	319672	15	302907			15	>40			>40			>40			>40	5
	GAAa	322479	30	322532	30	319687	30	302922			30	>40			>40			>40			>40	5
	GAAa	322509	27	322562	27	319717	27	302952			27	>40			>40			>40			>40	5
	GTTt	322536	6	322589	6	319744	6	302979			6	>40			>40			>40	T from snp file	T quality	25	5
	GAAa	322542	6	322595	6	319750	6	302985			6	>40			>40			>40			>40	5
	TAAa	322548	3	322601	3	319756	3	302991			3	>40			>40			>40			>40	5
	GAAa	322551	108	322604	108	319759	108	302994			108	>40			>40			>40			>40	5
	GAAa	322659	9	322712	9	319867	9	303102			9	>40			>40			>40			>40	5
	TCCc	322668	6	322721	6	319876	6	303111			6	>40			>40			>40			>40	5
	AGGg	322674	9	322727	9	319882	9	303117			9	>40			>40			>40			>40	5
	GAAa	322683	3	322736	3	319891	3	303126			3	>40			>40			>40			>40	5
	AGGg	322686	3	322739	3	319894	3	303129			3	>40			>40			>40			>40	5
	AGGg	322689	27	322742	27	319897	27	303132			27	>40			>40			>40			>40	5
	GAAa	322716	9	322769	9	319924	9	303159			9	>40			>40			>40			>40	5
	AGGg	322725	30	322778	30	319933	30	303168			30	>40			>40			>40			>40	5
	TCCc	322755	3	322808	3	319963	3	303198			3	>40			>40			>40			>40	5
	GAAa	322758	3	322811	3	319966	3	303201			3	>40			>40			>40			>40	5
	GAAa	322761	18	322814	18	319969	18	303204			18	>40			>40			>40			>40	5
	TCCc	322779	3	322832	3	319987	3	303222			3	>40			>40			>40			>40	5
	AGGg	322782	3	322835	3	319990	3	303225			3	>40			>40			>40			>40	5
	GAAa	322785	15	322838	15	319993	15	303228			15	>40			>40			>40			>40	5
	GAAa	322800	30	322853	30	320008	30	303243			30	>40			>40			>40			>40	5
	TCCc	322830	21	322883	21	320038	21	303273			21	>40			>40			>40			>40	5
	GAAa	322851	3	322904	3	320059	3	303294			3	>40			>40			>40			>40	5
	GAAa	322854	6	322907	6	320062	6	303297			6	>40			>40			>40			>40	5
	TCCc	322860	24	322913	24	320068	24	303303			24	>40			>40			>40			>40	5
	AGGg	322884	24	322937	24	320092	24	303327			24	>40			>40			>40			>40	5
	AGGg	322908	3	322961	3	320116	3	303351			3	>40			>40			>40			>40	5
	GAAa	322911	18	322964	18	320119	18	303354			18	>40			>40			>40			>40	5
	CTTt	322929	15	322982	15	320137	15	303372			15	>40			>40			>40			>40	5
	GAAa	322944	15	322997	15	320152	15	303387			15	>40			>40			>40			>40	5
	AGGg	322959	3	323012	3	320167	3	303402			3	>40			>40			>40			>40	5
	AGGg	322962	14	323015	14	320170	14	303405			14	>40			>40			>40			>40	5
	AGGg	322976	53	323029	53	320184	53	303419			53	>40			>40			>40			>40	5
	GAAa	323029	1	323082	1	320237	1	303472			1	>40			>40			>40			>40	5
	ACCc	323030	22	323083	22	320238	22	303473			22	>40			>40			>40			>40	5
	GAAa	323052	15	323105	15	320260	15	303495			15	>40			>40			>40			>40	5
	CTTt	323067	5	323120	5	320275	5	303510			5	>40			>40			>40			>40	5
	CTTt	323072	2	323125	2	320280	2	303515			2	>40			>40			>40			>40	5
	ACCc	323074	7	323127	7	320282	7	303517			7	>40			>40			>40			>40	5
	AGGg	323081	4	323134	4	320289	4	303524			4	>40			>40			>40			>40	5
	TCCc	323085	11	323138	11	320293	11	303528			11	>40			>40			>40			>40	5
	AGGg	323096	14	323149	14	320304	14	303539			14	>40			>40			>40			>40	5
	CTTt	323110	8	323163	8	320318	8	303553			8	>40			>40			>40			>40	5
	TCCc	323118	7	323171	7	320326	7	303561			7	>40			>40			>40			>40	5
	TCCc	323125	15	323178	15	320333	15	303568			15	>40			>40			>40			>40	5
	TCCc	323140	8	323193	8	320348	8	303583			8	>40			>40			>40			>40	5
	GTTt	323148	16	323201	16	320356	16	303591			16	>40			>40			>40			>40	5
	AGGg	323164	1	323217	1	320372	1	303607			1	>40			>40			>40			>40	5
	CAAa	323165	23	323218	23	320373	23	303608			23	>40			>40			>40			>40	5
	TCCc	323188	21	323241	21	320396	21	303631			21	>40			>40			>40			>40	5
	CTTt	323209	6	323262	6	320417	6	303652			6	>40			>40			>40			>40	5
	ATTt	323215	6	323268	6	320423	6	303658			6	>40			>40			>40			>40	5
	TCCc	323221	12	323274	12	320429	12	303664			12	>40			>40			>40			>40	5
	TCCc	323233	3	323286	3	320441	3	303676			3	>40			>40			>40			>40	5
	TCCc	323236	33	323289	33	320444	33	303679			33	>40			>40			>40			>40	5
	CTTt	323269	9	323322	9	320477	9	303712			9	>40			>40			>40			>40	5
	GAAa	323278	18	323331	18	320486	18	303721			18	>40			>40			>40			>40	5
	AGGg	323296	3	323349	3	320504	3	303739			3	>40			>40			>40			>40	5
	AGGg	323299	3	323352	3	320507	3	303742			3	>40			>40			>40			>40	5
	CTTt	323302	6	323355	6	320510	6	303745			6	>40			>40			>40			>40	5
	ATTt	323308	15	323361	15	320516	15	303751			15	>40			>40			>40			>40	5
	CAAa	323323	12	323376	12	320531	12	303766			12	>40			>40			>40			>40	5
	CTTt	323335	57	323388	57	320543	57	303778			57	>40			>40			>40			>40	5
	TCCc	323392	3	323445	3	320600	3	303835			3	>40			>40			>40			>40	5
	AGGg	323395	9	323448	9	320603	9	303838			9	>40			>40			>40			>40	5
	GAAa	323404	3	323457	3	320612	3	303847			3	>40			>40			>40			>40	5
	CTTt	323407	6	323460	6	320615	6	303850			6	>40			>40			>40			>40	5
	TCCc	323413	3	323466	3	320621	3	303856			3	>40			>40			>40			>40	5
	GAAa	323416	6	323469	6	320624	6	303859			6	>40			>40			>40			>40	5
	TCCc	323422	3	323475	3	320630	3	303865			3	>40			>40			>40			>40	5
	AGGg	323425	21	323478	21	320633	21	303868			21	>40			>40			>40			>40	5
	CTTt	323446	18	323499	18	320654	18	303889			18	>40			>40			>40			>40	5
	GAAa	323464	18	323517	18	320672	18	303907			18	>40			>40			>40			>40	5
	GAAa	323482	12	323535	12	320690	12	303925			12	>40			>40			>40			>40	5
	CTTt	323494	9	323547	9	320702	9	303937			9	>40			>40			>40			>40	5
	ACCc	323503	16	323556	16	320711	16	303946			16	>40			>40			>40			>40	5
	TCCc	323519	2	323572	2	320727	2	303962			2	>40			>40			>40			>40	5
	TCCc	323521	1	323574	1	320729	1	303964			1	>40			>40			>40			>40	5
	AGGg	323522	2	323575	2	320730	2	303965			2	>40			>40			>40			>40	5
	TCCc	323524	30	323577	30	320732	30	303967			30	>40			>40			>40			>40	5
	CGGg	323554	12	323607	12	320762	12	303997			12	>40			>40			>40			>40	5
	TCCc	323566	24	323619	24	320774	24	304009			24	>40			>40			>40			>40	5
	GTTt	323590	15	323643	15	320798	15	304033			15	>40			>40			>40			>40	5
	CTTt	323605	18	323658	18	320813	18	304048			18	>40			>40			>40			>40	5
	AGGg	323623	33	323676	33	320831	33	304066			33	>40			>40			>40			>40	5
	GCCc	323656	30	323709	30	320864	30	304099			30	>40			>40			>40			>40	5
	CTTt	323686	23	323739	23	320894	23	304129			23	>40			>40			>40			>40	5
	AGGg	323709	1	323762	1	320917	1	304152			1	>40			>40			>40			>40	5
	CTTt	323710	18	323763	18	320918	18	304153			18	>40			>40			>40			>40	5
	TGGg	323728	6	323781	6	320936	6	304171			6	>40			>40			>40			>40	5
	TCCc	323734	9	323787	9	320942	9	304177			9	>40			>40			>40			>40	5
	TCCc	323743	9	323796	9	320951	9	304186			9	>40			>40			>40			>40	5
	TCCc	323752	15	323805	15	320960	15	304195			15	>40			>40			>40			>40	5
	CGGg	323767	18	323820	18	320975	18	304210			18	>40			>40			>40			>40	5
	GAAa	323785	27	323838	27	320993	27	304228			27	>40			>40			>40			>40	5
	TCCc	323812	3	323865	3	321020	3	304255			3	>40			>40			>40			>40	5
	CTTt	323815	60	323868	60	321023	60	304258			60	>40			>40			>40			>40	5
	GAAa	323875	3	323928	3	321083	3	304318			3	>40			>40			>40			>40	5
	TCCc	323878	12	323931	12	321086	12	304321			12	>40			>40			>40			>40	5
	GTTt	323890	12	323943	12	321098	12	304333			12	>40			>40			>40			>40	5
	CTTt	323902	4	323955	4	321110	4	304345			4	>40			>40			>40			>40	5
	CTTt	323906	8	323959	8	321114	8	304349			8	>40			>40			>40			>40	5
	TAAa	323914	12	323967	12	321122	12	304357			12	>40			>40			>40			>40	5
	GAAa	323926	57	323979	57	321134	57	304369			57	>40			>40			>40			>40	5
	TGGg	323983	3	324036	3	321191	3	304426			3	>40			>40			>40			>40	5
	GAAa	323986	6	324039	6	321194	6	304429			6	>40			>40			>40			>40	5
	AGGg	323992	18	324045	18	321200	18	304435			18	>40			>40			>40			>40	5
	GAAa	324010	9	324063	9	321218	9	304453			9	>40			>40			>40			>40	5
	CTTt	324019	54	324072	54	321227	54	304462			54	>40			>40			>40			>40	5
	CTTt	324073	12	324126	12	321281	12	304516			12	>40			>40			>40			>40	5
	CGGg	324085	15	324138	15	321293	15	304528			15	>40			>40			>40			>40	5
	CTTt	324100	9	324153	9	321308	9	304543			9	>40			>40			>40			>40	5
	CTTt	324109	9	324162	9	321317	9	304552			9	>40			>40			>40			>40	5
	TCCc	324118	3	324171	3	321326	3	304561			3	>40			>40			>40			>40	5
	CAAa	324121	135	324174	135	321329	135	304564			135	>40			>40			>40			>40	5
	AGGg	324256	6	324309	6	321464	6	304699			6	>40			>40			>40			>40	5
	TCCc	324262	21	324315	21	321470	21	304705			21	>40			>40			>40			>40	5
	TCCc	324283	3	324336	3	321491	3	304726			3	>40			>40			>40			>40	5
	CTTt	324286	15	324339	15	321494	15	304729			15	>40			>40			>40			>40	5
	GAAa	324301	19	324354	19	321509	19	304744			19	>40			>40			>40			>40	5
	CTTt	324320	5	324373	5	321528	5	304763			5	>40			>40			>40			>40	5
	TGGg	324325	27	324378	27	321533	27	304768			27	>40			>40			>40			>40	5
	TCCc	324352	24	324405	24	321560	24	304795			24	>40			>40			>40			>40	5
	CTTt	324376	3	324429	3	321584	3	304819			3	>40			>40			>40			>40	5
	TAAa	324379	12	324432	12	321587	12	304822			12	>40			>40			>40			>40	5
	CTTt	324391	24	324444	24	321599	24	304834			24	>40			>40			>40			>40	5
	AGGg	324415	9	324468	9	321623	9	304858			9	>40			>40			>40			>40	5
	AGGg	324424	12	324477	12	321632	12	304867			12	>40			>40			>40			>40	5
	GAAa	324436	3	324489	3	321644	3	304879			3	>40			>40			>40			>40	5
	TCCc	324439	9	324492	9	321647	9	304882			9	>40			>40			>40			>40	5
	TCCc	324448	3	324501	3	321656	3	304891			3	>40			>40			>40			>40	5
	CTTt	324451	3	324504	3	321659	3	304894			3	>40			>40			>40			>40	5
	GAAa	324454	1	324507	1	321662	1	304897			1	>40			>40			>40			>40	5
	AGGg	324455	2	324508	2	321663	2	304898			2	>40			>40			>40			>40	5
	GAAa	324457	6	324510	6	321665	6	304900			6	>40			>40			>40			>40	5
	TCCc	324463	3	324516	3	321671	3	304906			3	>40			>40			>40			>40	5
	CTTt	324466	3	324519	3	321674	3	304909			3	>40			>40			>40			>40	5
	AGGg	324469	1	324522	1	321677	1	304912			1	>40			>40			>40			>40	5
	GAAa	324470	20	324523	20	321678	20	304913			20	>40			>40			>40			>40	5
	TAAa	324490	15	324543	15	321698	15	304933			15	>40			>40			>40			>40	5
	CTTt	324505	15	324558	15	321713	15	304948			15	>40			>40			>40			>40	5
	CTTt	324520	6	324573	6	321728	6	304963			6	>40			>40			>40			>40	5
	TCCc	324526	3	324579	3	321734	3	304969			3	>40			>40			>40			>40	5
	CTTt	324529	18	324582	18	321737	18	304972			18	>40			>40			>40			>40	5
	AGGg	324547	1	324600	1	321755	1	304990			1	>40			>40			>40			>40	5
	GAAa	324548	18	324601	18	321756	18	304991			18	>40			>40			>40			>40	5
	TCCc	324566	2	324619	2	321774	2	305009			2	>40			>40			>40			>40	5
	GAAa	324568	1	324621	1	321776	1	305011			1	>40			>40			>40			>40	5
	CTTt	324569	2	324622	2	321777	2	305012			2	>40			>40			>40			>40	5
	TGGg	324571	3	324624	3	321779	3	305014			3	>40			>40			>40			>40	5
	TAAa	324574	3	324627	3	321782	3	305017			3	>40			>40			>40			>40	5
	GAAa	324577	6	324630	6	321785	6	305020			6	>40			>40			>40			>40	5
	TCCc	324583	12	324636	12	321791	12	305026			12	>40			>40			>40			>40	5
	TCCc	324595	6	324648	6	321803	6	305038			6	>40			>40			>40			>40	5
	ACCc	324601	6	324654	6	321809	6	305044			6	>40			>40			>40			>40	5
	GAAa	324607	30	324660	30	321815	30	305050			30	>40			>40			>40			>40	5
	TCCc	324637	6	324690	6	321845	6	305080			6	>40			>40			>40			>40	5
	GAAa	324643	19	324696	19	321851	19	305086			19	>40			>40			>40			>40	5
	TAAa	324662	17	324715	17	321870	17	305105			17	>40			>40			>40			>40	5
	ACCc	324679	25	324732	25	321887	25	305122			25	>40			>40			>40			>40	5
	AGGg	324704	2	324757	2	321912	2	305147			2	>40			>40			>40			>40	5
	TCCc	324706	1	324759	1	321914	1	305149			1	>40			>40			>40			>40	5
	GCCc	324707	1	324760	1	321915	1	305150			1	>40			>40			>40			>40	5
	CTTt	324708	1	324761	1	321916	1	305151			1	>40			>40			>40			>40	5
	GAAa	324709	4	324762	4	321917	4	305152			4	>40			>40			>40			>40	5
	ACCc	324713	8	324766	8	321921	8	305156			8	>40			>40			>40			>40	5
	ACCc	324721	1	324774	1	321929	1	305164			1	>40			>40			>40			>40	5
	CTTt	324722	11	324775	11	321930	11	305165			11	>40			>40			>40			>40	5
	GAAa	324733	1	324786	1	321941	1	305176			1	>40			>40			>40			>40	5
	GAAa	324734	5	324787	5	321942	5	305177			5	>40			>40			>40			>40	5
	GAAa	324739	46	324792	46	321947	46	305182			46	>40			>40			>40			>40	5
	GAAa	324785	24	324838	24	321993	24	305228			24	>40			>40			>40			>40	5
	AGGg	324809	2	324862	2	322017	2	305252			2	>40			>40			>40			>40	5
	GAAa	324811	23	324864	23	322019	23	305254			23	>40			>40			>40			>40	5
	AGGg	324834	13	324887	13	322042	13	305277			13	>40			>40			>40			>40	5
	CTTt	324847	14	324900	16	322055	17	305290			16	>40			>40			>40			>40	5
	ATTt	324861	1	324916	1	322072	1	305306			1	>40			>40	T from snp file	T quality	26			>40	5
	ACCc	324862	2	324917	2	322073	2	305307			2	>40			>40			>40			>40	5
	CTTt	324864	3	324919	3	322075	3	305309			3	>40			>40			>40			>40	5
	GAAa	324867	20	324922	20	322078	20	305312			20	>40			>40			>40			>40	5
	CAAa	324887	25	324942	25	322098	25	305332			25	>40			>40			>40			>40	5
	CTTt	324912	26	324967	62	322123	62	305357			62	>40			>40			>40			>40	5
	ACCc	324938	1	325029	1	322185	1	305419			1	>40			>40			>40			>40	5
	CTTt	324939	2	325030	2	322186	2	305420			2	>40			>40			>40			>40	5
	TCCc	324941	4	325032	4	322188	4	305422			4	>40			>40			>40			>40	5
	GAAa	324945	21	325036	21	322192	21	305426			21	>40			>40			>40			>40	5
	TCCc	324966	12	325057	12	322213	12	305447			12	>40			>40			>40			>40	5
	AGGg	324978	1	325069	1	322225	1	305459			1	>40			>40			>40			>40	5
	TGGg	324979	25	325070	26	322226	26	305460			26	>40			>40			>40			>40	5
	CAAa	325004	67	325096	67	322252	67	305486			67	>40			>40			>40			>40	5
	CTTt	325071	3	325163	3	322319	3	305553			3	>40			>40			>40			>40	5
	TCCc	325074	8	325166	8	322322	8	305556			8	>40			>40			>40			>40	5
	TCCc	325082	17	325174	17	322330	17	305564			17	>40			>40			>40			>40	5
	TCCc	325099	15036	325191	3373	322347	3373	305581			3373	>40			>40			>40			>40	5
	GAAa	340135	2	328564	2	325720	2	308954			2	>40			>40			>40			>40	5
	ACCc	340137	7	328566	7	325722	7	308956			7	>40			>40			>40			>40	5
	TCCc	340144	2	328573	2	325729	2	308963			2	>40			>40			>40			>40	5
	TCCc	340146	2	328575	2	325731	2	308965			2	>40			>40			>40			>40	5
	CTTt	340148	9	328577	8	325733	8	308967			8	>40			>40			>40			>40	5
	TAAa	340157	10	328585	10	325741	10	308975			10	>40			>40			>40			>40	5
	GAAa	340167	7	328595	7	325751	7	308985			7	>40			>40			>40			>40	5
	TGGg	340174	1	328602	1	325758	1	308992			1	>40			>40			>40			>40	5
	CGGg	340175	1	328603	1	325759	1	308993			1	>40			>40			>40			>40	5
	TAAa	340176	1	328604	1	325760	1	308994			1	>40			>40			>40			>40	5
	TCCc	340177	2	328605	2	325761	2	308995			2	>40			>40			>40			>40	5
	CTTt	340179	1	328607	1	325763	1	308997			1	>40			>40			>40			>40	5
	TGGg	340180	1	328608	1	325764	1	308998			1	>40			>40			>40			>40	5
	GAAa	340181	17	328609	17	325765	17	308999			17	>40			>40			>40			>40	5
	GAAa	340198	2	328626	2	325782	2	309016			2	>40			>40			>40			>40	5
	GTTt	340200	2	328628	2	325784	2	309018			2	>40			>40			>40			>40	5
	GAAa	340202	4	328630	4	325786	4	309020			4	>40			>40			>40			>40	5
	GAAa	340206	4	328634	#REF!	325790	#REF!	309024			2	>40			>40			>40			>40	5
	TCCc	340210	10	328636	10	325792	10	309026			10	>40			>40			>40			>40	5
	ATTt	340220	2	328646	2	325802	2	309036			2	>40			>40			>40			>40	5
	TCCc	340222	1	328648	1	325804	1	309038			1	>40			>40			>40			>40	5
	GTTt	340223	8	328649	8	325805	8	309039			8	>40			>40			>40			>40	5
	GCCc	340231	1	328657	1	325813	1	309047			1	>40			>40			>40			>40	5
	TAAa	340232	1	328658	1	325814	1	309048			1	>40			>40			>40			>40	5
	TAAa	340233	1	328659	1	325815	1	309049			1	>40			>40			>40			>40	5
	CGGg	340234	5	328660	5	325816	5	309050			5	>40			>40			>40			>40	5
	CGGg	340239	3	328665	3	325821	3	309055			3	>40			>40			>40			>40	5
	CTTt	340242	2	328668	2	325824	2	309058			2	>40			>40			>40			>40	5
	TGGg	340244	3	328670	3	325826	3	309060			3	>40			>40			>40			>40	5
	CTTt	340247	9	328673	9	325829	9	309063			9	>40			>40			>40			>40	5
	CAAa	340256	3	328682	3	325838	3	309072			3	>40			>40			>40			>40	5
	GAAa	340259	3	328685	3	325841	3	309075			3	>40			>40			>40			>40	5
	ACCc	340262	6	328688	6	325844	6	309078			6	>40			>40			>40			>40	5
	GAAa	340268	3	328694	3	325850	3	309084			3	>40			>40			>40			>40	5
	GAAa	340271	3	328697	3	325853	3	309087			3	>40			>40			>40			>40	5
	GTTt	340274	1	328700	1	325856	1	309090			1	>40			>40			>40			>40	5
	AGGg	340275	1	328701	1	325857	1	309091			1	>40			>40			>40			>40	5
	CGGg	340276	2	328702	2	325858	2	309092			2	>40			>40			>40			>40	5
	AGGg	340278	1	328704	1	325860	1	309094			1	>40			>40			>40			>40	5
	CTTt	340279	10	328705	10	325861	10	309095			10	>40			>40			>40			>40	5
	ATTt	340289	3	328715	3	325871	3	309105			3	>40			>40			>40			>40	5
	CTTt	340292	9	328718	6	325874	6	309108			6	>40			>40			>40			>40	5
	AGGg	340301	7	328724	7	325880	7	309114			7	>40			>40			>40			>40	5
	AGGg	340308	3	328731	3	325887	3	309121			3	>40			>40			>40			>40	5
	AGGg	340311	3	328734	3	325890	3	309124			3	>40			>40			>40			>40	5
	ACCc	340314	8	328737	8	325893	8	309127			8	>40			>40			>40			>40	5
	GAAa	340322	6	328745	6	325901	6	309135			6	>40			>40			>40			>40	5
	ACCc	340328	3	328751	3	325907	3	309141			3	>40			>40			>40			>40	5
	CTTt	340331	1	328754	1	325910	1	309144			1	>40			>40			>40			>40	5
	TGGg	340332	4	328755	4	325911	4	309145			4	>40			>40			>40			>40	5
	ATTt	340336	1	328759	1	325915	1	309149			1	>40			>40			>40			>40	5
	CTTt	340337	2	328760	2	325916	2	309150			2	>40			>40			>40			>40	5
	TCCc	340339	1	328762	1	325918	1	309152			1	>40			>40			>40			>40	5
	TCCc	340340	3	328763	3	325919	3	309153			3	>40			>40			>40			>40	5
	TCCc	340343	7	328766	7	325922	7	309156			7	>40			>40			>40			>40	5
	GCCc	340350	2	328773	2	325929	2	309163			2	>40			>40			>40			>40	5
	CTTt	340352	3	328775	3	325931	3	309165			3	>40			>40			>40			>40	5
	TAAa	340355	6	328778	6	325934	6	309168			6	>40			>40			>40			>40	5
	CTTt	340361	20	328784	20	325940	20	309174			20	>40			>40			>40			>40	5
	CGGg	340381	7	328804	7	325960	7	309194			7	>40			>40			>40			>40	5
	TAAa	340388	3	328811	3	325967	3	309201			3	>40			>40			>40			>40	5
	GAAa	340391	3	328814	3	325970	3	309204			3	>40			>40			>40			>40	5
	ATTt	340394	1	328817	1	325973	1	309207			1	>40			>40			>40			>40	5
	GTTt	340395	2	328818	2	325974	2	309208			2	>40			>40			>40			>40	5
	ATTt	340397	1	328820	1	325976	1	309210			1	>40			>40			>40			>40	5
	AGGg	340398	2	328821	2	325977	2	309211			2	>40			>40			>40			>40	5
	TGGg	340400	6	328823	6	325979	6	309213			6	>40			>40			>40			>40	5
	CTTt	340406	6	328829	6	325985	6	309219			6	>40			>40			>40			>40	5
	CTTt	340412	4	328835	4	325991	4	309225			4	>40			>40			>40			>40	5
	GAAa	340416	8	328839	8	325995	8	309229			8	>40			>40			>40			>40	5
	TAAa	340424	6	328847	6	326003	6	309237			6	>40			>40			>40			>40	5
	ATTt	340430	10	328853	10	326009	10	309243			10	>40			>40			>40			>40	5
	CAAa	340440	1	328863	1	326019	1	309253			1	>40			>40			>40			>40	5
	GAAa	340441	1	328864	1	326020	1	309254			1	>40			>40			>40			>40	5
	CAAa	340442	10	328865	10	326021	10	309255			10	>40			>40			>40			>40	5
	TCCc	340452	5	328875	5	326031	5	309265			5	>40			>40			>40			>40	5
	GTTt	340457	3	328880	3	326036	3	309270			3	>40			>40			>40			>40	5
	GTTt	340460	3	328883	3	326039	3	309273			3	>40			>40			>40			>40	5
	TAAa	340463	1	328886	1	326042	1	309276			1	>40			>40			>40			>40	5
	ATTt	340464	5	328887	5	326043	5	309277			5	>40			>40			>40			>40	5
	TAAa	340469	3	328892	3	326048	3	309282			3	>40			>40			>40			>40	5
	GAAa	340472	3	328895	3	326051	3	309285			3	>40			>40			>40			>40	5
	TCCc	340475	9	328898	9	326054	9	309288			9	>40			>40			>40			>40	5
	ACCc	340484	3	328907	3	326063	3	309297			3	>40			>40			>40			>40	5
	CTTt	340487	9	328910	9	326066	9	309300			9	>40			>40			>40			>40	5
	ACCc	340496	9	328919	9	326075	9	309309			9	>40			>40			>40			>40	5
	CTTt	340505	8	328928	8	326084	8	309318			8	>40			>40			>40			>40	5
	CAAa	340513	1	328936	1	326092	1	309326			1	>40			>40			>40			>40	5
	TGGg	340514	3	328937	3	326093	3	309327			3	>40			>40			>40			>40	5
	CTTt	340517	4	328940	4	326096	4	309330			4	>40			>40			>40			>40	5
	ACCc	340521	8	328944	8	326100	8	309334			8	>40			>40			>40			>40	5
	ACCc	340529	3	328952	3	326108	3	309342			3	>40			>40			>40			>40	5
	AGGg	340532	9	328955	9	326111	9	309345			9	>40			>40			>40			>40	5
	TAAa	340541	6	328964	6	326120	6	309354			6	>40			>40			>40			>40	5
	AGGg	340547	3	328970	3	326126	3	309360			3	>40			>40			>40			>40	5
	TAAa	340550	6	328973	6	326129	6	309363			6	>40			>40			>40			>40	5
	AGGg	340556	3	328979	3	326135	3	309369			3	>40			>40			>40			>40	5
	CTTt	340559	3	328982	3	326138	3	309372			3	>40			>40			>40			>40	5
	GTTt	340562	1	328985	1	326141	1	309375			1	>40			>40			>40			>40	5
	GCCc	340563	2	328986	2	326142	2	309376			2	>40			>40			>40			>40	5
	ATTt	340565	3	328988	3	326144	3	309378			3	>40			>40			>40			>40	5
	CTTt	340568	3	328991	3	326147	3	309381			3	>40			>40			>40			>40	5
	AGGg	340571	6	328994	6	326150	6	309384			6	>40			>40			>40			>40	5
	AGGg	340577	18	329000	18	326156	18	309390			18	>40			>40			>40			>40	5
	ATTt	340595	9	329018	9	326174	9	309408			9	>40			>40			>40			>40	5
	TAAa	340604	1	329027	1	326183	1	309417			1	>40			>40			>40			>40	5
	GAAa	340605	2	329028	2	326184	2	309418			2	>40			>40			>40			>40	5
	TAAa	340607	6	329030	6	326186	6	309420			6	>40			>40			>40			>40	5
	AGGg	340613	4	329036	4	326192	4	309426			4	>40			>40			>40			>40	5
	TGGg	340617	5	329040	5	326196	5	309430			5	>40			>40			>40			>40	5
	TAAa	340622	3	329045	3	326201	3	309435			3	>40			>40			>40			>40	5
	TCCc	340625	7	329048	7	326204	7	309438			7	>40			>40			>40			>40	5
	CTTt	340632	2	329055	2	326211	2	309445			2	>40			>40			>40			>40	5
	TGGg	340634	3	329057	3	326213	3	309447			3	>40			>40			>40			>40	5
	TAAa	340637	3	329060	3	326216	3	309450			3	>40			>40			>40			>40	5
	AGGg	340640	3	329063	3	326219	3	309453			3	>40			>40			>40			>40	5
	ATTt	340643	12	329066	12	326222	12	309456			12	>40			>40			>40			>40	5
	GTTt	340655	1	329078	1	326234	1	309468			1	>40			>40			>40			>40	5
	TCCc	340656	13	329079	13	326235	13	309469			13	>40			>40			>40			>40	5
	TCCc	340669	1	329092	1	326248	1	309482			1	>40			>40			>40			>40	5
	ACCc	340670	6	329093	6	326249	6	309483			6	>40			>40			>40			>40	5
	GTTt	340676	8	329099	8	326255	8	309489			8	>40			>40			>40			>40	5
	ACCc	340684	4	329107	4	326263	4	309497			4	>40			>40			>40			>40	5
	TCCc	340688	3	329111	3	326267	3	309501			3	>40			>40			>40			>40	5
	CTTt	340691	1	329114	1	326270	1	309504			1	>40			>40			>40			>40	5
	TGGg	340692	2	329115	2	326271	2	309505			2	>40			>40			>40			>40	5
	ATTt	340694	6	329117	6	326273	6	309507			6	>40			>40			>40			>40	5
	ACCc	340700	3	329123	3	326279	3	309513			3	>40			>40			>40			>40	5
	AGGg	340703	6	329126	6	326282	6	309516			6	>40			>40			>40			>40	5
	GAAa	340709	3	329132	3	326288	3	309522			3	>40			>40			>40			>40	5
	TGGg	340712	3	329135	3	326291	3	309525			3	>40			>40			>40			>40	5
	GTTt	340715	3	329138	3	326294	3	309528			3	>40			>40			>40			>40	5
	TCCc	340718	3	329141	3	326297	3	309531			3	>40			>40			>40			>40	5
	ACCc	340721	3	329144	3	326300	3	309534			3	>40			>40			>40			>40	5
	GAAa	340724	4	329147	4	326303	4	309537			4	>40			>40			>40			>40	5
	GAAa	340728	2	329151	2	326307	2	309541			2	>40			>40			>40			>40	5
	TCCc	340730	3	329153	3	326309	3	309543			3	>40			>40			>40			>40	5
	GAAa	340733	6	329156	6	326312	6	309546			6	>40			>40			>40			>40	5
	TCCc	340739	12	329162	12	326318	12	309552			12	>40			>40			>40			>40	5
	ATTt	340751	5	329174	5	326330	5	309564			5	>40			>40			>40			>40	5
	GCCc	340756	1	329179	1	326335	1	309569			1	>40			>40			>40			>40	5
	CTTt	340757	3	329180	3	326336	3	309570			3	>40			>40			>40			>40	5
	CTTt	340760	6	329183	6	326339	6	309573			6	>40			>40			>40			>40	5
	TCCc	340766	3	329189	3	326345	3	309579			3	>40			>40			>40			>40	5
	TAAa	340769	3	329192	3	326348	3	309582			3	>40			>40			>40			>40	5
	GAAa	340772	27	329195	27	326351	27	309585			27	>40			>40			>40			>40	5
	TCCc	340799	18	329222	18	326378	18	309612			18	>40			>40			>40			>40	5
	TCCc	340817	9	329240	9	326396	9	309630			9	>40			>40			>40			>40	5
	AGGg	340826	18	329249	18	326405	18	309639			18	>40			>40			>40			>40	5
	TGGg	340844	30	329267	30	326423	30	309657			30	>40			>40			>40			>40	5
	TCCc	340874	63	329297	63	326453	63	309687			63	>40			>40			>40			>40	5
	CTTt	340937	22	329360	22	326516	22	309750			22	>40			>40			>40			>40	5
	GAAa	340959	8	329382	8	326538	8	309772			8	>40			>40			>40			>40	5
	AGGg	340967	3	329390	3	326546	3	309780			3	>40			>40			>40			>40	5
	TCCc	340970	21	329393	21	326549	21	309783			21	>40			>40			>40			>40	5
	TGGg	340991	18	329414	18	326570	18	309804			18	>40			>40			>40			>40	5
	TAAa	341009	42	329432	42	326588	42	309822			42	>40			>40			>40			>40	5
	CTTt	341051	45	329474	45	326630	45	309864			45	>40			>40			>40			>40	5
	GAAa	341096	9	329519	9	326675	9	309909			9	>40			>40			>40			>40	5
	TCCc	341105	23	329528	23	326684	23	309918			23	>40			>40			>40			>40	5
	TCCc	341128	1	329551	1	326707	1	309941			1	>40			>40			>40			>40	5
	TGGg	341129	3	329552	3	326708	3	309942			3	>40			>40			>40			>40	5
	GTTt	341132	9	329555	9	326711	9	309945			9	>40			>40			>40			>40	5
	TAAa	341141	3	329564	3	326720	3	309954			3	>40			>40			>40			>40	5
	TAAa	341144	18	329567	18	326723	18	309957			18	>40			>40			>40			>40	5
	GAAa	341162	3	329585	3	326741	3	309975			3	>40			>40			>40			>40	5
	CTTt	341165	7	329588	7	326744	7	309978			7	>40			>40			>40			>40	5
	TCCc	341172	14	329595	14	326751	14	309985			14	>40			>40			>40			>40	5
	CTTt	341186	6	329609	6	326765	6	309999			6	>40			>40			>40			>40	5
	CAAa	341192	10	329615	10	326771	10	310005			10	>40			>40			>40			>40	5
	GAAa	341202	5	329625	5	326781	5	310015			5	>40			>40			>40			>40	5
	GTTt	341207	12	329630	12	326786	12	310020			12	>40			>40			>40			>40	5
	TGGg	341219	54	329642	54	326798	54	310032			54	>40			>40			>40			>40	5
	CTTt	341273	22	329696	22	326852	22	310086			22	>40			>40			>40			>40	5
	CGGg	341295	14	329718	14	326874	14	310108			14	>40			>40			>40			>40	5
	TCCc	341309	51	329732	51	326888	51	310122			51	>40			>40			>40			>40	5
	TGGg	341360	27	329783	27	326939	27	310173			27	>40			>40			>40			>40	5
	GAAa	341387	6	329810	6	326966	6	310200			6	>40			>40			>40			>40	5
	GAAa	341393	3	329816	3	326972	3	310206			3	>40			>40			>40			>40	5
	CAAa	341396	3	329819	3	326975	3	310209			3	>40			>40			>40			>40	5
	TCCc	341399	30	329822	30	326978	30	310212			30	>40			>40			>40			>40	5
	TGGg	341429	3	329852	3	327008	3	310242			3	>40			>40			>40			>40	5
	ACCc	341432	6	329855	6	327011	6	310245			6	>40			>40			>40			>40	5
	TAAa	341438	3	329861	3	327017	3	310251			3	>40			>40			>40			>40	5
	GAAa	341441	9	329864	9	327020	9	310254			9	>40			>40			>40			>40	5
	TCCc	341450	48	329873	48	327029	48	310263			48	>40			>40			>40			>40	5
	CTTt	341498	33	329921	33	327077	33	310311			33	>40			>40			>40			>40	5
	TCCc	341531	1	329954	1	327110	1	310344			1	>40			>40			>40			>40	5
	TCCc	341532	2	329955	2	327111	2	310345			2	>40			>40			>40			>40	5
	GAAa	341534	9	329957	9	327113	9	310347			9	>40			>40			>40			>40	5
	ATTt	341543	6	329966	6	327122	6	310356			6	>40			>40			>40			>40	5
	TCCc	341549	67	329972	67	327128	67	310362			67	>40			>40			>40			>40	5
	GAAa	341616	12	330039	12	327195	12	310429			12	>40			>40			>40			>40	5
	AGGg	341628	18	330051	18	327207	18	310441			18	>40			>40			>40			>40	5
	CTTt	341646	2	330069	2	327225	2	310459			2	>40			>40			>40			>40	5
	AGGg	341648	9	330071	9	327227	9	310461			9	>40			>40			>40			>40	5
	CTTt	341657	4	330080	4	327236	4	310470			4	>40			>40			>40			>40	5
	GTTt	341661	2	330084	2	327240	2	310474			2	>40			>40			>40			>40	5
	AGGg	341663	1	330086	1	327242	1	310476			1	>40			>40			>40			>40	5
	ACCc	341664	1	330087	1	327243	1	310477			1	>40			>40			>40			>40	5
	ATTt	341665	1	330088	1	327244	1	310478			1	>40			>40			>40			>40	5
	CTTt	341666	4	330089	4	327245	4	310479			4	>40			>40			>40			>40	5
	AGGg	341670	2	330093	2	327249	2	310483			2	>40			>40			>40			>40	5
	TAAa	341672	3	330095	3	327251	3	310485			3	>40			>40			>40			>40	5
	ATTt	341675	1	330098	1	327254	1	310488			1	>40			>40			>40			>40	5
	TCCc	341676	1	330099	1	327255	1	310489			1	>40			>40			>40			>40	5
	ATTt	341677	1	330100	1	327256	1	310490			1	>40			>40			>40			>40	5
	TAAa	341678	27	330101	27	327257	27	310491			27	>40			>40			>40			>40	5
	TCCc	341705	66	330128	66	327284	66	310518			66	>40			>40			>40			>40	5
	CTTt	341771	9	330194	9	327350	9	310584			9	>40			>40			>40			>40	5
	ATTt	341780	33	330203	33	327359	33	310593			33	>40			>40			>40			>40	5
	GAAa	341813	72	330236	72	327392	72	310626			72	>40			>40			>40			>40	5
	GAAa	341885	51	330308	51	327464	51	310698			51	>40			>40			>40			>40	5
	ATTt	341936	18	330359	18	327515	18	310749			18	>40			>40			>40			>40	5
	ACCc	341954	3	330377	3	327533	3	310767			3	>40			>40			>40			>40	5
	TCCc	341957	12	330380	12	327536	12	310770			12	>40			>40			>40			>40	5
	TCCc	341969	3	330392	3	327548	3	310782			3	>40			>40			>40			>40	5
	TCCc	341972	6	330395	6	327551	6	310785			6	>40			>40			>40			>40	5
	TAAa	341978	3	330401	3	327557	3	310791			3	>40			>40			>40			>40	5
	ATTt	341981	4	330404	4	327560	4	310794			4	>40			>40			>40			>40	5
	CAAa	341985	1	330408	1	327564	1	310798			1	>40			>40			>40			>40	5
	GAAa	341986	1	330409	1	327565	1	310799			1	>40			>40			>40			>40	5
	TAAa	341987	3	330410	3	327566	3	310800			3	>40			>40			>40			>40	5
	ATTt	341990	3	330413	3	327569	3	310803			3	>40			>40			>40			>40	5
	GTTt	341993	57	330416	57	327572	57	310806			57	>40			>40			>40			>40	5
	TCCc	342050	6	330473	6	327629	6	310863			6	>40			>40			>40			>40	5
	TCCc	342056	9	330479	9	327635	9	310869			9	>40			>40			>40			>40	5
	ACCc	342065	9	330488	9	327644	9	310878			9	>40			>40			>40			>40	5
	GAAa	342074	3	330497	3	327653	3	310887			3	>40			>40			>40			>40	5
	TCCc	342077	11	330500	11	327656	11	310890			11	>40			>40			>40			>40	5
	ACCc	342088	10	330511	10	327667	10	310901			10	>40			>40			>40			>40	5
	CTTt	342098	24	330521	24	327677	24	310911			24	>40			>40			>40			>40	5
	TCCc	342122	9	330545	9	327701	9	310935			9	>40			>40			>40			>40	5
	TCCc	342131	3	330554	3	327710	3	310944			3	>40			>40			>40			>40	5
	GAAa	342134	27	330557	27	327713	27	310947			27	>40			>40			>40			>40	5
	GAAa	342161	3	330584	3	327740	3	310974			3	>40			>40			>40			>40	5
	TCCc	342164	9	330587	9	327743	9	310977			9	>40			>40			>40			>40	5
	GAAa	342173	3	330596	3	327752	3	310986			3	>40			>40			>40			>40	5
	TGGg	342176	9	330599	9	327755	9	310989			9	>40			>40			>40			>40	5
	TAAa	342185	3	330608	3	327764	3	310998			3	>40			>40			>40			>40	5
	CTTt	342188	3	330611	3	327767	3	311001			3	>40			>40			>40			>40	5
	ACCc	342191	16	330614	16	327770	16	311004			16	>40			>40			>40			>40	5
	CAAa	342207	1	330630	1	327786	1	311020			1	>40			>40			>40			>40	5
	TGGg	342208	5948	330631	403	327787	403	311021			403	>40			>40			>40			>40	5
	GTTt	348156	4	331034	4	328190	4	311424			4	>40			>40			>40			>40	5
	ATTt	348160	2	331038	2	328194	2	311428			2	>40			>40			>40			>40	5
	GTTt	348162	1	331040	1	328196	1	311430			1	>40			>40			>40			>40	5
	TAAa	348163	2	331041	2	328197	2	311431			2	>40			>40			>40			>40	5
	ATTt	348165	1	331043	1	328199	1	311433			1	>40			>40			>40			>40	5
	GAAa	348166	1	331044	1	328200	1	311434			1	>40			>40			>40			>40	5
	CTTt	348167	5	331045	5	328201	5	311435			5	>40			>40			>40			>40	5
	CAAa	348172	4	331050	4	328206	4	311440			4	>40			>40			>40			>40	5
	GTTt	348176	1	331054	1	328210	1	311444			1	>40			>40			>40			>40	5
	ATTt	348177	1	331055	1	328211	1	311445			1	>40			>40			>40			>40	5
	ATTt	348178	2	331056	2	328212	2	311446			2	>40			>40			>40			>40	5
	GTTt	348180	1	331058	1	328214	1	311448			1	>40			>40			>40			>40	5
	ATTt	348181	3	331059	3	328215	3	311449			3	>40			>40			>40			>40	5
	ATTt	348184	3	331062	3	328218	3	311452			3	>40			>40			>40			>40	5
	AGGg	348187	5	331065	5	328221	5	311455			5	>40			>40			>40			>40	5
	TGGg	348192	1	331070	1	328226	1	311460			1	>40			>40			>40			>40	5
	AGGg	348193	3	331071	3	328227	3	311461			3	>40			>40			>40			>40	5
	TGGg	348196	6	331074	6	328230	6	311464			6	>40			>40			>40			>40	5
	TCCc	348202	7	331080	7	328236	7	311470			7	>40			>40			>40			>40	5
	TCCc	348209	5	331087	5	328243	5	311477			5	>40			>40			>40			>40	5
	AGGg	348214	3	331092	3	328248	3	311482			3	>40			>40			>40			>40	5
	CTTt	348217	6	331095	6	328251	6	311485			6	>40			>40			>40			>40	5
	ACCc	348223	24	331101	24	328257	24	311491			24	>40			>40			>40			>40	5
	TGGg	348247	3	331125	3	328281	3	311515			3	>40			>40			>40			>40	5
	GAAa	348250	2	331128	2	328284	2	311518			2	>40			>40			>40			>40	5
	CTTt	348252	7	331130	7	328286	7	311520			7	>40			>40			>40			>40	5
	ATTt	348259	3	331137	3	328293	3	311527			3	>40			>40			>40			>40	5
	AGGg	348262	6	331140	6	328296	6	311530			6	>40			>40			>40			>40	5
	AGGg	348268	3	331146	3	328302	3	311536			3	>40			>40			>40			>40	5
	TCCc	348271	9	331149	9	328305	9	311539			9	>40			>40			>40			>40	5
	ATTt	348280	10	331158	10	328314	10	311548			10	>40			>40			>40			>40	5
	TCCc	348290	8	331168	8	328324	8	311558			8	>40			>40			>40			>40	5
	ACCc	348298	3	331176	3	328332	3	311566			3	>40			>40			>40			>40	5
	AGGg	348301	15	331179	15	328335	15	311569			15	>40			>40			>40			>40	5
	GAAa	348316	12	331194	12	328350	12	311584			12	>40			>40			>40			>40	5
	TGGg	348328	15	331206	15	328362	15	311596			15	>40			>40			>40			>40	5
	TAAa	348343	9	331221	9	328377	9	311611			9	>40			>40			>40			>40	5
	ATTt	348352	9	331230	9	328386	9	311620			9	>40			>40			>40			>40	5
	TAAa	348361	2	331239	2	328395	2	311629			2	>40			>40			>40			>40	5
	CAAa	348363	4	331241	4	328397	4	311631			4	>40			>40			>40			>40	5
	TCCc	348367	6	331245	6	328401	6	311635			6	>40			>40			>40			>40	5
	GAAa	348373	6	331251	6	328407	6	311641			6	>40			>40			>40			>40	5
	CAAa	348379	3	331257	3	328413	3	311647			3	>40			>40			>40			>40	5
	TCCc	348382	27	331260	27	328416	27	311650			27	>40			>40			>40			>40	5
	AGGg	348409	875	331287	875	328443	875	311677			875	>40			>40			>40			>40	5
	CGGg	349284	4	332162	4	329318	4	312552			4	>40			>40			>40			>40	5
	ATTt	349288	6	332166	6	329322	6	312556			6	>40			>40			>40			>40	5
	AGGg	349294	2	332172	2	329328	2	312562			2	>40			>40			>40			>40	5
	TCCc	349296	4	332174	4	329330	4	312564			4	>40			>40			>40			>40	5
	GAAa	349300	3	332178	3	329334	3	312568			3	>40			>40			>40			>40	5
	TCCc	349303	3	332181	3	329337	3	312571			3	>40			>40			>40			>40	5
	CTTt	349306	6	332184	6	329340	6	312574			6	>40			>40			>40			>40	5
	GAAa	349312	6	332190	6	329346	6	312580			6	>40			>40			>40			>40	5
	AGGg	349318	6	332196	6	329352	6	312586			6	>40			>40			>40			>40	5
	GAAa	349324	3	332202	3	329358	3	312592			3	>40			>40			>40			>40	5
	ATTt	349327	3	332205	3	329361	3	312595			3	>40			>40			>40			>40	5
	ATTt	349330	3	332208	3	329364	3	312598			3	>40			>40			>40			>40	5
	GAAa	349333	3	332211	3	329367	3	312601			3	>40			>40			>40			>40	5
	AGGg	349336	1	332214	1	329370	1	312604			1	>40			>40			>40			>40	5
	TCCc	349337	3	332215	3	329371	3	312605			3	>40			>40			>40			>40	5
	CTTt	349340	2	332218	2	329374	2	312608			2	>40			>40			>40			>40	5
	TGGg	349342	1	332220	1	329376	1	312610			1	>40			>40			>40			>40	5
	GAAa	349343	2	332221	2	329377	2	312611			2	>40			>40			>40			>40	5
	TCCc	349345	6	332223	6	329379	6	312613			6	>40			>40			>40			>40	5
	GCCc	349351	2	332229	2	329385	2	312619			2	>40			>40			>40			>40	5
	GAAa	349353	7	332231	7	329387	7	312621			7	>40			>40			>40			>40	5
	TGGg	349360	15	332238	15	329394	15	312628			15	>40			>40			>40			>40	5
	TAAa	349375	3	332253	3	329409	3	312643			3	>40			>40			>40			>40	5
	TGGg	349378	6	332256	6	329412	6	312646			6	>40			>40			>40			>40	5
	GAAa	349384	2	332262	2	329418	2	312652			2	>40			>40			>40			>40	5
	CTTt	349386	1	332264	1	329420	1	312654			1	>40			>40			>40			>40	5
	TAAa	349387	3	332265	3	329421	3	312655			3	>40			>40			>40			>40	5
	TCCc	349390	15	332268	15	329424	15	312658			15	>40			>40			>40			>40	5
	AGGg	349405	6	332283	6	329439	6	312673			6	>40			>40			>40			>40	5
	GAAa	349411	6	332289	6	329445	6	312679			6	>40			>40			>40			>40	5
	AGGg	349417	7	332295	7	329451	7	312685			7	>40			>40			>40			>40	5
	TCCc	349424	1	332302	1	329458	1	312692			1	>40			>40			>40			>40	5
	TCCc	349425	7	332303	7	329459	7	312693			7	>40			>40			>40			>40	5
	TCCc	349432	3	332310	3	329466	3	312700			3	>40			>40			>40			>40	5
	ATTt	349435	3	332313	3	329469	3	312703			3	>40			>40			>40			>40	5
	TAAa	349438	2	332316	2	329472	2	312706			2	>40			>40			>40			>40	5
	AGGg	349440	1	332318	1	329474	1	312708			1	>40			>40			>40			>40	5
	GTTt	349441	9	332319	9	329475	9	312709			9	>40			>40			>40			>40	5
	TAAa	349450	3	332328	3	329484	3	312718			3	>40			>40			>40			>40	5
	GAAa	349453	6	332331	6	329487	6	312721			6	>40			>40			>40			>40	5
	TAAa	349459	1	332337	1	329493	1	312727			1	>40			>40			>40			>40	5
	TAAa	349460	5	332338	5	329494	5	312728			5	>40			>40			>40			>40	5
	TAAa	349465	12	332343	12	329499	12	312733			12	>40			>40			>40			>40	5
	TAAa	349477	695	332355	695	329511	695	312745			695	>40			>40			>40			>40	5
	AGGg	350172	9	333050	9	330206	9	313440			9	>40			>40			>40			>40	5
	GAAa	350181	15	333059	15	330215	15	313449			15	>40			>40			>40			>40	5
	GAAa	350196	123	333074	123	330230	123	313464			123	>40			>40			>40			>40	5
	GAAa	350319	201	333197	201	330353	201	313587			201	>40			>40			>40			>40	5
	CTTt	350520	36	333398	36	330554	36	313788			36	>40			>40			>40			>40	5
	GAAa	350556	320	333434	320	330590	320	313824			320	>40			>40			>40			>40	5
	TAAa	350876	9	333754	9	330910	9	314144			9	>40			>40			>40			>40	5
	GAAa	350885	22897	333763	22898	330919	-330919	314153			21817	>40			>40			>40			>40	5
	GA-g	373782	3	356661	3	0	0	335970			3	>40			>40	A from snp file	- quality	gap			>40	sNG2
	CT-c	373785	1	356664	1	0	0	335973			1	>40			>40	A from snp file	- quality	gap			>40	sNG2
	CT-c	373786	3	356665	3	0	0	335974			3	>40			>40	A from snp file	- quality	gap			>40	sNG2
	GA-g	373789	7	356668	7	0	0	335977			7	>40			>40	A from snp file	- quality	gap			>40	sNG2
	GC-g	373796	1	356675	1	0	0	335984			1	>40			>40	A from snp file	- quality	gap			>40	sNG2
	TC-t	373797	41931	356676	#REF!	0	#REF!	335985			41518	>40			>40	A from snp file	- quality	gap			>40	sNG2
	CCTc	415728	1	398606	1	393414	1	377503			1	>40			>40			>40			>40	sNG3
	TTCt	415729	1	398607	1	393415	1	377504			1	>40			>40			>40			>40	sNG3
	GGCg	415730	2	398608	2	393416	2	377505			2	>40			>40			>40			>40	sNG3
	CCAc	415732	53990	398610	#REF!	393418	#REF!	377507			49982	>40			>40			>40			>40	sNG3
	AGGa	469722	1	452605	1	445673	1	427489			1	>40			>40			>40			>40	sNG4
	TCCt	469723	8	452606	8	445674	8	427490			8	>40			>40			>40			>40	sNG4
	CTTc	469731	3	452614	3	445682	3	427498			3	>40			>40			>40			>40	sNG4
	TGGt	469734	1	452617	1	445685	1	427501			1	>40			>40			>40			>40	sNG4
	ATTa	469735	2	452618	2	445686	2	427502			2	>40			>40			>40			>40	sNG4
	TAAt	469737	1	452620	1	445688	1	427504			1	>40			>40			>40			>40	sNG4
	TGGt	469738	3	452621	3	445689	3	427505			3	>40			>40			>40			>40	sNG4
	ACCa	469741	1	452624	1	445692	1	427508			1	>40			>40			>40			>40	sNG4
	ACCa	469742	2	452625	2	445693	2	427509			2	>40			>40			>40			>40	sNG4
	CTTc	469744	1	452627	1	445695	1	427511			1	>40			>40			>40			>40	sNG4
	ATTa	469745	4	452628	4	445696	4	427512			4	>40			>40			>40			>40	sNG4
	AGGa	469749	3	452632	3	445700	3	427516			3	>40			>40			>40			>40	sNG4
	GAAg	469752	1	452635	1	445703	1	427519			1	>40			>40			>40			>40	sNG4
	ACCa	469753	1	452636	1	445704	1	427520			1	>40			>40			>40			>40	sNG4
	TAAt	469754	2	452637	2	445705	2	427521			2	>40			>40			>40			>40	sNG4
	AGGa	469756	3	452639	3	445707	3	427523			3	>40			>40			>40			>40	sNG4
	ACCa	469759	1	452642	1	445710	1	427526			1	>40			>40			>40			>40	sNG4
	GTTg	469760	1	452643	1	445711	1	427527			1	>40			>40			>40			>40	sNG4
	ATTa	469761	3	452644	3	445712	3	427528			3	>40			>40			>40			>40	sNG4
	CTTc	469764	2	452647	2	445715	2	427531			2	>40			>40			>40			>40	sNG4
	TCCt	469766	2	452649	2	445717	2	427533			2	>40			>40			>40			>40	sNG4
	TCCt	469768	1	452651	1	445719	1	427535			1	>40			>40			>40			>40	sNG4
	CAAc	469769	1	452652	1	445720	1	427536			1	>40			>40			>40			>40	sNG4
	CAAc	469770	9	452653	9	445721	9	427537			9	>40			>40			>40			>40	sNG4
	TGGt	469779	1	452662	1	445730	1	427546			1	>40			>40			>40			>40	sNG4
	TAAt	469780	1	452663	1	445731	1	427547			1	>40			>40			>40			>40	sNG4
	TAAt	469781	8	452664	8	445732	8	427548			8	>40			>40			>40			>40	sNG4
	CGGc	469789	8	452672	8	445740	8	427556			8	>40			>40			>40			>40	sNG4
	TAAt	469797	1	452680	1	445748	1	427564			1	>40			>40			>40			>40	sNG4
	TAAt	469798	1	452681	1	445749	1	427565			1	>40			>40			>40			>40	sNG4
	CAAc	469799	9	452682	9	445750	9	427566			9	>40			>40			>40			>40	sNG4
	TGGt	469808	1	452691	1	445759	1	427575			1	>40			>40			>40			>40	sNG4
	TGGt	469809	1	452692	1	445760	1	427576			1	>40			>40			>40			>40	sNG4
	GAAg	469810	2	452693	2	445761	2	427577			2	>40			>40			>40			>40	sNG4
	GAAg	469812	2	452695	2	445763	2	427579			2	>40			>40			>40			>40	sNG4
	AGGa	469814	3	452697	3	445765	3	427581			3	>40			>40			>40			>40	sNG4
	ATTa	469817	1	452700	1	445768	1	427584			1	>40			>40			>40			>40	sNG4
	ACCa	469818	1	452701	1	445769	1	427585			1	>40			>40			>40			>40	sNG4
	GTTg	469819	3	452702	3	445770	3	427586			3	>40			>40			>40			>40	sNG4
	CTTc	469822	2	452705	2	445773	2	427589			2	>40			>40			>40			>40	sNG4
	TAAt	469824	1	452707	1	445775	1	427591			1	>40			>40			>40			>40	sNG4
	GTTg	469825	1	452708	1	445776	1	427592			1	>40			>40			>40			>40	sNG4
	TCCt	469826	3	452709	3	445777	3	427593			3	>40			>40			>40			>40	sNG4
	CTTc	469829	4	452712	4	445780	4	427596			4	>40			>40			>40			>40	sNG4
	ATTa	469833	1	452716	1	445784	1	427600			1	>40			>40			>40			>40	sNG4
	AGGa	469834	2	452717	2	445785	2	427601			2	>40			>40			>40			>40	sNG4
	GTTg	469836	1	452719	1	445787	1	427603			1	>40			>40			>40			>40	sNG4
	GTTg	469837	3	452720	3	445788	3	427604			3	>40			>40			>40			>40	sNG4
	CAAc	469840	1	452723	1	445791	1	427607			1	>40			>40			>40			>40	sNG4
	TAAt	469841	2	452724	2	445792	2	427608			2	>40			>40			>40			>40	sNG4
	ATTa	469843	1	452726	1	445794	1	427610			1	>40			>40			>40			>40	sNG4
	CAAc	469844	3	452727	3	445795	3	427611			3	>40			>40			>40			>40	sNG4
	AGGa	469847	8	452730	8	445798	8	427614			8	>40			>40			>40			>40	sNG4
	GAAg	469855	1	452738	1	445806	1	427622			1	>40			>40			>40			>40	sNG4
	CTTc	469856	24213	452739	#REF!	445807	#REF!	427623			24429	>40			>40			>40			>40	sNG4
	TA-a	494069	195303	476970	195258	0	662826	452052	from snp file	T quality	185922				>40	A from snp file	- quality	64			>40
	AAGg	689372	759	672228	759	662826	759	637974			759	>40			>40			>40			>40	6
	AAGg	690131	664	672987	664	663585	664	638733			664	>40			>40			>40			>40	6
	TTGg	690795	760	673651	757	664249	759	639397			759	>40			>40			>40			>40	6
	CCTt	691555	759	674408	759	665008	759	640156			759	>40			>40			>40			>40	6
	TTCc	692314	81	675167	81	665767	81	640915			81	>40			>40			>40			>40	6
	CCTt	692395	93	675248	93	665848	93	640996			93	>40			>40			>40			>40	6
	CCGg	692488	125	675341	125	665941	125	641089			125	>40			>40			>40			>40	6
	CCTt	692613	317	675466	317	666066	317	641214			317	>40			>40			>40			>40	6
	AAGg	692930	33	675783	33	666383	33	641531			33	>40			>40			>40			>40	6
	GGAa	692963	212	675816	212	666416	212	641564			212	>40			>40			>40			>40	6
	CCTt	693175	93	676028	93	666628	93	641776			93	>40			>40			>40			>40	6
	CCTt	693268	81	676121	81	666721	81	641869			81	>40			>40			>40			>40	6
	CCTt	693349	3	676202	3	666802	3	641950			3	>40			>40			>40			>40	6
	TTCc	693352	27	676205	27	666805	27	641953			27	>40			>40			>40			>40	6
	GGAa	693379	2	676232	2	666832	2	641980			2	>40			>40			>40			>40	6
	TTCc	693381	1	676234	1	666834	1	641982			1	>40			>40			>40			>40	6
	AATt	693382	33	676235	33	666835	33	641983			33	>40			>40			>40			>40	6
	TTCc	693415	30	676268	30	666868	30	642016			30	>40			>40			>40			>40	6
	TTCc	693445	174	676298	174	666898	174	642046			174	>40			>40			>40			>40	6
	CCTt	693619	26	676472	26	667072	26	642220			26	>40			>40			>40			>40	6
	CCTt	693645	301	676498	301	667098	301	642246			301	>40			>40			>40			>40	6
	GGTt	693946	1	676799	1	667399	1	642547			1	>40			>40			>40			>40	6
	GGAa	693947	2	676800	2	667400	2	642548			2	>40			>40			>40			>40	6
	AAGg	693949	2948	676802	#REF!	667402	#REF!	642550			82	>40			>40			>40			>40	6
	GGCc	696897	1	679276	1	667484	1	642632			1	>40			>40			>40			>40	6
	TTCc	696898	1	679277	1	667485	1	642633			1	>40			>40			>40			>40	6
	CCTt	696899	2	679278	2	667486	2	642634			2	>40			>40			>40			>40	6
	GGAa	696901	3	679280	3	667488	3	642636			3	>40			>40			>40			>40	6
	GGAa	696904	4	679283	4	667491	4	642639			4	>40			>40			>40			>40	6
	CCGg	696908	1	679287	1	667495	1	642643			1	>40			>40			>40			>40	6
	GGAa	696909	9	679288	9	667496	9	642644			9	>40			>40			>40			>40	6
	AATt	696918	3	679297	3	667505	3	642653			3	>40			>40			>40			>40	6
	AATt	696921	1	679300	1	667508	1	642656			1	>40			>40			>40			>40	6
	TTGg	696922	2	679301	2	667509	2	642657			2	>40			>40			>40			>40	6
	TTAa	696924	1	679303	1	667511	1	642659			1	>40			>40			>40			>40	6
	TTAa	696925	1	679304	1	667512	1	642660			1	>40			>40			>40			>40	6
	CCTt	696926	92	679305	92	667513	92	642661			92	>40			>40			>40			>40	6
	AAGg	697018	307	679397	307	667605	307	642753			307	>40			>40			>40			>40	6
	CAAa	697325	244	679704	244	667912	244	643060			244	>40			>40			>40			>40	6
	CAAa	697569	222	679948	222	668156	222	643304			222	>40			>40			>40			>40	6
	ACCc	697791	81	680170	81	668378	81	643526			81	>40			>40			>40			>40	6
	AGGg	697872	6	680251	6	668459	6	643607			6	>40			>40			>40			>40	6
	GAAa	697878	75	680257	75	668465	75	643613			75	>40			>40			>40			>40	6
	TCCc	697953	378	680332	378	668540	378	643688			378	>40			>40			>40			>40	6
	TCCc	698331	17	680710	17	668918	17	644066			17	>40			>40			>40			>40	6
	GGTt	698348	1	680727	1	668935	1	644083			1	>40			>40			>40			>40	6
	CCAa	698349	24	680728	24	668936	24	644084			24	>40			>40			>40			>40	6
	CTTt	698373	163	680752	163	668960	164	644108			163	>40			>40			>40			>40	6
	GAAa	698536	852	680915	852	669124	852	644271			852	>40			>40			>40			>40	6
	CTTt	699388	44	681767	44	669976	44	645123			44	>40			>40			>40			>40	6
	AGGg	699432	344	681811	344	670020	344	645167			344	>40			>40			>40			>40	6
	GAAa	699776	142	682155	142	670364	142	645511			142	>40			>40			>40			>40	6
	ATTt	699918	9	682297	9	670506	9	645653			9	>40			>40			>40			>40	6
	TCCc	699927	15140	682306	15139	670515	15141	645662			15141	>40			>40			>40			>40	6
	CTCt	715067	5659	697445	5659	685656	5659	660803			5659	>40			>40			>40			>40
	GAGa	720726	539	703104	629	691315	539	666462			629	>40			>40			>40			>40
	ACAc	721265	3276	703733	3276	691854	3276	667091			3276	>40			>40			>40			>40
	GAGa	724541	18936	707009	18936	695130	18935	670367			18936	>40			>40			>40			>40
	AAGg	743477	25721	725945	#REF!	714065	#REF!	689303			25119	>40			>40			>40			>40
	TG-g	769198	430	751663	457	0	0	714422			1186	>40			>40	A from snp file	- quality	gap			>40	sNG5
	AT-a	769628	3	752120	3	0	0	715608			3	>40			>40	A from snp file	- quality	gap			>40	sNG5
	AG-a	769631	1	752123	1	0	0	715611			1	>40			>40	A from snp file	- quality	gap			>40	sNG5
	CT-c	769632	2	752124	2	0	0	715612			2	>40			>40	A from snp file	- quality	gap			>40	sNG5
	GT-g	769634	1	752126	1	0	0	715614			1	>40			>40	A from snp file	- quality	gap			>40	sNG5
	GT-g	769635	5	752127	5	0	0	715615			5	>40			>40	A from snp file	- quality	gap			>40	sNG5
	TA-t	769640	1	752132	1	0	0	715620			1	>40			>40	A from snp file	- quality	gap			>40	sNG5
	TG-t	769641	3	752133	3	0	738901	715621			3	>40			>40	A from snp file	- quality	gap			>40	sNG5
	TCTt	769644	3	752136	3	738901	3	715624			3	>40			>40			>40			>40	sNG5
	TCTt	769647	12243	752139	-589699	738904	-579514	715627			-715627	>40			>40			>40			>40	sNG5
	GA--	781890	24067	764387	#REF!	0	#REF!	0			750507	>40			>40	A from snp file	- quality	gap	T from snp file	- quality	gap
	GGTt	805957	4	788082	4	773814	4	750507			4	>40			>40			>40	T from snp file	T quality	18
	GGTg	805961	3	788086	3	773818	3	750511			3	>40			>40			>40			>40
	TTAt	805964	2	788089	2	773821	2	750514			2	>40			>40			>40			>40
	TTAt	805966	2	788091	2	773823	2	750516			2	>40			>40			>40			>40
	CCAc	805968	2	788093	2	773825	3	750518			3	>40			>40			>40			>40
	CCTc	805970	5901	788095	-788095	773828	5881	750521			8620	>40			>40	T from snp file	T quality	20			>40
	A-Ga	811871	2634	0	794223	779709	2445	759141			-759141	>40	T from snp file	- quality	gap			>40			>40
	TTC-	814505	1	794223	1	782154	1	0			0	>40			>40			>40	T from snp file	- quality	gap	sNG6
	AAT-	814506	3	794224	3	782155	3	0			0	>40			>40			>40	T from snp file	- quality	gap	sNG6
	TTC-	814509	2	794227	2	782158	2	0			0	>40			>40			>40	T from snp file	- quality	gap	sNG6
	AAT-	814511	2	794229	2	782160	2	0			0	>40			>40			>40	T from snp file	- quality	gap	sNG6
	GGC-	814513	1	794231	1	782162	1	0			0	>40			>40			>40	T from snp file	- quality	gap	sNG6
	GGA-	814514	1	794232	1	782163	1	0			0	>40			>40			>40	T from snp file	- quality	gap	sNG6
	GGA-	814515	3	794233	3	782164	3	0			0	>40			>40			>40	T from snp file	- quality	gap	sNG6
	TTC-	814518	3	794236	3	782167	3	0			0	>40			>40			>40	T from snp file	- quality	gap	sNG6
	CCT-	814521	1	794239	1	782170	1	0			0	>40			>40			>40	T from snp file	- quality	gap	sNG6
	AAG-	814522	1	794240	1	782171	1	0			0	>40			>40			>40	T from snp file	- quality	gap	sNG6
	GGT-	814523	3	794241	3	782172	3	0			0	>40			>40			>40	T from snp file	- quality	gap	sNG6
	GGC-	814526	2	794244	2	782175	2	0			0	>40			>40			>40	T from snp file	- quality	gap	sNG6
	GGC-	814528	2	794246	2	782177	2	0			0	>40			>40			>40	T from snp file	- quality	gap	sNG6
	GGC-	814530	1	794248	1	782179	1	0			0	>40			>40			>40	T from snp file	- quality	gap	sNG6
	GGC-	814531	1	794249	1	782180	1	0			0	>40			>40			>40	T from snp file	- quality	gap	sNG6
	AAC-	814532	2	794250	2	782181	2	0			0	>40			>40			>40	T from snp file	- quality	gap	sNG6
	GGA-	814534	3	794252	3	782183	3	0			0	>40			>40			>40	T from snp file	- quality	gap	sNG6
	CCT-	814537	1	794255	1	782186	1	0			0	>40			>40			>40	T from snp file	- quality	gap	sNG6
	CCT-	814538	2	794256	2	782187	2	0			0	>40			>40			>40	T from snp file	- quality	gap	sNG6
	CCT-	814540	6	794258	6	782189	5	0			0	>40			>40			>40	T from snp file	- quality	gap	sNG6
	TTG-	814546	1	794264	1	782194	1	0			0	>40			>40			>40	T from snp file	- quality	gap	sNG6
	AAG-	814547	3	794265	3	782195	3	0			0	>40			>40			>40	T from snp file	- quality	gap	sNG6
	TTC-	814550	1	794268	1	782198	1	0			0	>40			>40			>40	T from snp file	- quality	gap	sNG6
	CCT-	814551	2	794269	2	782199	2	0			0	>40			>40			>40	T from snp file	- quality	gap	sNG6
	GGT-	814553	1	794271	1	782201	1	0			0	>40			>40			>40	T from snp file	- quality	gap	sNG6
	CCA-	814554	2	794272	2	782202	2	0			0	>40			>40			>40	T from snp file	- quality	gap	sNG6
	CCT-	814556	4	794274	4	782204	4	0			0	>40			>40			>40	T from snp file	- quality	gap	sNG6
	TTA-	814560	2	794278	2	782208	2	0			0	>40			>40			>40	T from snp file	- quality	gap	sNG6
	TTC-	814562	4	794280	4	782210	4	0			0	>40			>40			>40	T from snp file	- quality	gap	sNG6
	GGA-	814566	2	794284	2	782214	2	0			0	>40			>40			>40	T from snp file	- quality	gap	sNG6
	GGA-	814568	1	794286	1	782216	1	0			0	>40			>40			>40	T from snp file	- quality	gap	sNG6
	GGT-	814569	6	794287	6	782217	6	0			0	>40			>40			>40	T from snp file	- quality	gap	sNG6
	GGA-	814575	1	794293	1	782223	1	0			0	>40			>40			>40	T from snp file	- quality	gap	sNG6
	AAG-	814576	2	794294	2	782224	2	0			0	>40			>40			>40	T from snp file	- quality	gap	sNG6
	AAT-	814578	93	794296	93	782226	93	0			0	>40			>40			>40	T from snp file	- quality	gap	sNG6
	TTC-	814671	2	794389	2	782319	2	0			0	>40			>40			>40	T from snp file	- quality	gap	sNG6
	AAT-	814673	2	794391	2	782321	2	0			0	>40			>40			>40	T from snp file	- quality	gap	sNG6
	CCT-	814675	1	794393	1	782323	1	0			0	>40			>40			>40	T from snp file	- quality	gap	sNG6
	TTC-	814676	6	794394	6	782324	6	0			0	>40			>40			>40	T from snp file	- quality	gap	sNG6
	AAC-	814682	1	794400	1	782330	1	0			0	>40			>40			>40	T from snp file	- quality	gap	sNG6
	TTC-	814683	2	794401	2	782331	2	0			0	>40			>40			>40	T from snp file	- quality	gap	sNG6
	TTC-	814685	4	794403	4	782333	4	0			0	>40			>40			>40	T from snp file	- quality	gap	sNG6
	GGA-	814689	2	794407	2	782337	2	0			0	>40			>40			>40	T from snp file	- quality	gap	sNG6
	TTA-	814691	4	794409	4	782339	4	0			0	>40			>40			>40	T from snp file	- quality	gap	sNG6
	AAG-	814695	2	794413	2	782343	2	0			0	>40			>40			>40	T from snp file	- quality	gap	sNG6
	TTG-	814697	1	794415	1	782345	1	0			0	>40			>40			>40	T from snp file	- quality	gap	sNG6
	AAC-	814698	2	794416	2	782346	2	0			0	>40			>40			>40	T from snp file	- quality	gap	sNG6
	AAG-	814700	1	794418	1	782348	1	0			0	>40			>40			>40	T from snp file	- quality	gap	sNG6
	GGA-	814701	3	794419	3	782349	3	0			0	>40			>40			>40	T from snp file	- quality	gap	sNG6
	CCT-	814704	1	794422	1	782352	1	0			0	>40			>40			>40	T from snp file	- quality	gap	sNG6
	CCA-	814705	5	794423	5	782353	6	0			0	>40			>40			>40	T from snp file	- quality	gap	sNG6
	AAG-	814710	2	794428	2	782359	2	0			0	>40			>40			>40	T from snp file	- quality	gap	sNG6
	AAG-	814712	1	794430	1	782361	1	0			0	>40			>40			>40	T from snp file	- quality	gap	sNG6
	AAG-	814713	3	794431	3	782362	3	0			0	>40			>40			>40	T from snp file	- quality	gap	sNG6
	TTC-	814716	2	794434	2	782365	2	0			0	>40			>40			>40	T from snp file	- quality	gap	sNG6
	GGT-	814718	1	794436	1	782367	1	0			0	>40			>40			>40	T from snp file	- quality	gap	sNG6
	GGC-	814719	1	794437	1	782368	1	0			0	>40			>40			>40	T from snp file	- quality	gap	sNG6
	GGC-	814720	2	794438	2	782369	2	0			0	>40			>40			>40	T from snp file	- quality	gap	sNG6
	GGC-	814722	2	794440	2	782371	2	0			0	>40			>40			>40	T from snp file	- quality	gap	sNG6
	GGC-	814724	3	794442	3	782373	3	0			0	>40			>40			>40	T from snp file	- quality	gap	sNG6
	AAC-	814727	1	794445	1	782376	1	0			0	>40			>40			>40	T from snp file	- quality	gap	sNG6
	CCT-	814728	1	794446	1	782377	1	0			0	>40			>40			>40	T from snp file	- quality	gap	sNG6
	AAG-	814729	3	794447	3	782378	3	0			0	>40			>40			>40	T from snp file	- quality	gap	sNG6
	GGA-	814732	3	794450	3	782381	3	0			0	>40			>40			>40	T from snp file	- quality	gap	sNG6
	TTC-	814735	1	794453	1	782384	1	0			0	>40			>40			>40	T from snp file	- quality	gap	sNG6
	TTC-	814736	1	794454	1	782385	1	0			0	>40			>40			>40	T from snp file	- quality	gap	sNG6
	GGC-	814737	2	794455	2	782386	2	0			0	>40			>40			>40	T from snp file	- quality	gap	sNG6
	AAT-	814739	2	794457	2	782388	2	0			0	>40			>40			>40	T from snp file	- quality	gap	sNG6
	GGA-	814741	3	794459	3	782390	3	0			0	>40			>40			>40	T from snp file	- quality	gap	sNG6
	AAT-	814744	1	794462	1	782393	1	0			0	>40			>40			>40	T from snp file	- quality	gap	sNG6
	GGA-	814745	2	794463	2	782394	2	0			0	>40			>40			>40	T from snp file	- quality	gap	sNG6
	TTC-	814747	1	794465	1	782396	1	0			0	>40			>40			>40	T from snp file	- quality	gap	sNG6
	GGC-	814748	74	794466	2479	782397	215	0			0	>40			>40			>40	T from snp file	- quality	gap	sNG6
	TTA-	814822	7758	796945	#REF!	782612	#REF!	0			766909	>40			>40			>40	T from snp file	- quality	gap	sNG6
	CCAa	822580	2	804702	2	790367	2	766909			2	>40			>40			>40			>40
	TTGg	822582	49065	804704	49253	790369	48147	766911			48520	>40			>40			>40			>40
	TCTc	871647	6	853957	6	838516	6	815431			6	>40			>40			>40			>40	7
	CTCt	871653	4	853963	4	838522	4	815437			4	>40			>40			>40			>40	7
	GAGa	871657	27	853967	26	838526	27	815441			26	>40			>40			>40			>40	7
	ACAc	871684	28	853993	28	838553	28	815467			28	>40			>40			>40			>40	7
	TCTc	871712	9	854021	9	838581	9	815495			9	>40			>40			>40			>40	7
	ATAt	871721	18	854030	18	838590	18	815504			18	>40			>40			>40			>40	7
	CTCt	871739	18	854048	18	838608	18	815522			18	>40			>40			>40			>40	7
	TCTc	871757	3	854066	3	838626	3	815540			3	>40			>40			>40			>40	7
	AGAg	871760	12	854069	12	838629	12	815543			12	>40			>40			>40			>40	7
	GAGa	871772	6	854081	6	838641	6	815555			6	>40			>40			>40			>40	7
	CTCt	871778	4	854087	4	838647	4	815561			4	>40			>40			>40			>40	7
	ACAc	871782	17	854091	17	838651	17	815565			17	>40			>40			>40			>40	7
	ATAt	871799	5	854108	5	838668	5	815582			5	>40			>40			>40			>40	7
	TCTc	871804	7	854113	7	838673	7	815587			7	>40			>40			>40			>40	7
	CTCt	871811	9	854120	9	838680	9	815594			9	>40			>40			>40			>40	7
	CTCt	871820	3	854129	3	838689	3	815603			3	>40			>40			>40			>40	7
	ACAc	871823	4	854132	4	838692	4	815606			4	>40			>40			>40			>40	7
	TGTg	871827	1	854136	1	838696	1	815610			1	>40			>40			>40			>40	7
	CTCt	871828	1	854137	1	838697	1	815611			1	>40			>40			>40			>40	7
	ATAt	871829	4	854138	4	838698	4	815612			4	>40			>40			>40			>40	7
	GCGc	871833	1	854142	1	838702	1	815616			1	>40			>40			>40			>40	7
	TCTc	871834	1	854143	1	838703	1	815617			1	>40			>40			>40			>40	7
	TCTc	871835	1	854144	1	838704	1	815618			1	>40			>40			>40			>40	7
	ATAt	871836	51	854145	51	838705	51	815619			51	>40			>40			>40			>40	7
	TGTg	871887	26	854196	26	838756	26	815670			26	>40			>40			>40			>40	7
	ACAc	871913	4130	854222	4130	838782	4130	815696			4130	>40			>40			>40			>40	7
	GAGa	876043	317	858352	317	842912	272	819826			317	>40			>40			>40			>40	7
	GAGa	876360	5	858669	5	843184	5	820143			5	>40			>40			>40			>40	7
	GAGa	876365	624	858674	624	843189	624	820148			624	>40			>40			>40			>40	7
	TCTc	876989	15862	859298	#REF!	843813	#REF!	820772			14502	>40			>40			>40			>40	7
	TTCc	892851	1401	875288	1401	858399	1401	835274			1401	>40			>40			>40			>40
	AATt	894252	2408	876689	2408	859800	2408	836675			2408	>40			>40			>40			>40
	CCTt	896660	58983	879097	#REF!	862208	#REF!	839083			58442	>40			>40			>40			>40
	TTCc	955643	7	937948	7	920044	7	897525			7	>40			>40			>40			>40
	AAGg	955650	41	937955	41	920051	41	897532			41	>40			>40			>40			>40
	CCTt	955691	8	937996	#REF!	920092	#REF!	897573			8	>40			>40			>40			>40
	CTTt	955699	33227	938004	33282	920100	32308	897581			32663	>40			>40			>40			>40
	AAGg	988926	16478	971286	-971286	952408	-952408	930244	A from snp file	A quality	16759	0			>40			>40			>40
	GGAa	1005404	47833	987764	46954	969195	46959	947003			46959	>40			>40			>40			>40
	AAGa	1053237	23860	1034718	#REF!	1016154	#REF!	993962			23094	>40			>40			>40			>40
	AAGa	1077097	3	1058273	#REF!	1038629	#REF!	1017056			3	>40			>40			>40			>40
	TTGt	1077100	9685	1058276	#REF!	1038632	#REF!	1017059			9697	>40			>40			>40			>40
	AGAa	1086785	15960	1067961	15938	1048369	-1048369	1026756			-1026756	>40			>40			>40			>40
	AG--	1102745	28	1083899	28	0	0	0			0	>40			>40	A from snp file	- quality	gap	T from snp file	- quality	gap	sNG7
	TC--	1102773	22	1083927	22	0	0	0			0	>40			>40	A from snp file	- quality	gap	T from snp file	- quality	gap	sNG7
	AG--	1102795	20	1083949	20	0	0	0			0	>40			>40	A from snp file	- quality	gap	T from snp file	- quality	gap	sNG7
	GA--	1102815	1	1083969	1	0	0	0			0	>40			>40	A from snp file	- quality	gap	T from snp file	- quality	gap	sNG7
	GC--	1102816	14	1083970	14	0	0	0			0	>40			>40	A from snp file	- quality	gap	T from snp file	- quality	gap	sNG7
	TC--	1102830	18	1083984	18	0	0	0			0	>40			>40	A from snp file	- quality	gap	T from snp file	- quality	gap	sNG7
	GA--	1102848	9	1084002	9	0	0	0			0	>40			>40	A from snp file	- quality	gap	T from snp file	- quality	gap	sNG7
	TG--	1102857	9	1084011	9	0	0	0			0	>40			>40	A from snp file	- quality	gap	T from snp file	- quality	gap	sNG7
	CT--	1102866	10	1084020	10	0	0	0			0	>40			>40	A from snp file	- quality	gap	T from snp file	- quality	gap	sNG7
	GA--	1102876	5	1084030	5	0	0	0			0	>40			>40	A from snp file	- quality	gap	T from snp file	- quality	gap	sNG7
	AG--	1102881	18	1084035	18	0	0	0			0	>40			>40	A from snp file	- quality	gap	T from snp file	- quality	gap	sNG7
	TC--	1102899	15	1084053	15	0	0	0			0	>40			>40	A from snp file	- quality	gap	T from snp file	- quality	gap	sNG7
	TA--	1102914	16	1084068	16	0	0	0			0	>40			>40	A from snp file	- quality	gap	T from snp file	- quality	gap	sNG7
	AC--	1102930	26	1084084	26	0	0	0			0	>40			>40	A from snp file	- quality	gap	T from snp file	- quality	gap	sNG7
	CT--	1102956	3	1084110	3	0	0	0			0	>40			>40	A from snp file	- quality	gap	T from snp file	- quality	gap	sNG7
	CA--	1102959	3	1084113	3	0	0	0			0	>40			>40	A from snp file	- quality	gap	T from snp file	- quality	gap	sNG7
	AG--	1102962	3	1084116	3	0	0	0			0	>40			>40	A from snp file	- quality	gap	T from snp file	- quality	gap	sNG7
	TC--	1102965	6	1084119	6	0	0	0			0	>40			>40	A from snp file	- quality	gap	T from snp file	- quality	gap	sNG7
	AG--	1102971	3	1084125	3	0	0	0			0	>40			>40	A from snp file	- quality	gap	T from snp file	- quality	gap	sNG7
	GA--	1102974	3	1084128	3	0	0	0			0	>40			>40	A from snp file	- quality	gap	T from snp file	- quality	gap	sNG7
	TC--	1102977	20	1084131	20	0	0	0			0	>40			>40	A from snp file	- quality	gap	T from snp file	- quality	gap	sNG7
	AC--	1102997	7	1084151	7	0	0	0			0	>40			>40	A from snp file	- quality	gap	T from snp file	- quality	gap	sNG7
	TA--	1103004	3	1084158	3	0	0	0			0	>40			>40	A from snp file	- quality	gap	T from snp file	- quality	gap	sNG7
	TC--	1103007	7	1084161	7	0	0	0			0	>40			>40	A from snp file	- quality	gap	T from snp file	- quality	gap	sNG7
	CT--	1103014	56	1084168	56	0	0	0			0	>40			>40	A from snp file	- quality	gap	T from snp file	- quality	gap	sNG7
	AG--	1103070	30	1084224	30	0	0	0			0	>40			>40	A from snp file	- quality	gap	T from snp file	- quality	gap	sNG7
	CT--	1103100	104032	1084254	-920514	0	160690	0			1147779	>40			>40	A from snp file	- quality	gap	T from snp file	- quality	gap	sNG7
	TCTc	1207132	1981	1188378	1981	1167959	1981	1147779			1981	>40			>40			>40			>40	8
	ATAt	1209113	621	1190359	621	1169940	621	1149760			621	>40			>40			>40			>40	8
	CTCt	1209734	528	1190980	528	1170561	528	1150381			528	>40			>40			>40			>40	8
	ACAc	1210262	49	1191508	49	1171089	49	1150909			49	>40			>40			>40			>40	8
	GAGa	1210311	119	1191557	119	1171138	119	1150958			119	>40			>40			>40			>40	8
	TCTc	1210430	260	1191676	260	1171257	260	1151077			260	>40			>40			>40			>40	8
	TCTc	1210690	53	1191936	53	1171517	53	1151337			53	>40			>40			>40			>40	8
	TCTc	1210743	1029	1191989	1029	1171570	1029	1151390			1029	>40			>40			>40			>40	8
	ACAc	1211772	592	1193018	592	1172599	592	1152419			592	>40			>40			>40			>40	8
	AGAg	1212364	38	1193610	38	1173191	38	1153011			38	>40			>40			>40			>40	8
	TCTc	1212402	37	1193648	37	1173229	37	1153049			37	>40			>40			>40			>40	8
	TCTc	1212439	9	1193685	9	1173266	9	1153086			9	>40			>40			>40			>40	8
	TCTc	1212448	4	1193694	4	1173275	4	1153095			4	>40			>40			>40			>40	8
	ACAc	1212452	205	1193698	205	1173279	205	1153099			205	>40			>40			>40			>40	8
	TCTc	1212657	157	1193903	157	1173484	157	1153304			157	>40			>40			>40			>40	8
	GAGa	1212814	119	1194060	119	1173641	119	1153461			119	>40			>40			>40			>40	8
	AGAg	1212933	494	1194179	494	1173760	494	1153580			494	>40			>40			>40			>40	8
	CACa	1213427	79	1194673	79	1174254	79	1154074			79	>40			>40			>40			>40	8
	TCTc	1213506	3	1194752	3	1174333	3	1154153			3	>40			>40			>40			>40	8
	AGAg	1213509	30	1194755	30	1174336	30	1154156			30	>40			>40			>40			>40	8
	TCTc	1213539	6	1194785	6	1174366	6	1154186			6	>40			>40			>40			>40	8
	ACAc	1213545	21	1194791	21	1174372	21	1154192			21	>40			>40			>40			>40	8
	CACa	1213566	18	1194812	18	1174393	18	1154213			18	>40			>40			>40			>40	8
	TATa	1213584	12	1194830	12	1174411	12	1154231			12	>40			>40			>40			>40	8
	TCTc	1213596	15	1194842	15	1174423	15	1154243			15	>40			>40			>40			>40	8
	CTCt	1213611	20	1194857	20	1174438	20	1154258			20	>40			>40			>40			>40	8
	TCTc	1213631	15	1194877	15	1174458	15	1154278			15	>40			>40	T from snp file	T quality	34			>40	8
	CACa	1213646	26	1194892	26	1174473	26	1154293			26	>40			>40			>40			>40	8
	AGAg	1213672	8	1194918	8	1174499	8	1154319			8	>40			>40			>40			>40	8
	AGAg	1213680	6	1194926	6	1174507	6	1154327			6	>40			>40			>40			>40	8
	CTCt	1213686	31	1194932	31	1174513	31	1154333			31	>40			>40			>40			>40	8
	CGCg	1213717	2	1194963	2	1174544	2	1154364			2	>40			>40			>40			>40	8
	TCTc	1213719	3	1194965	3	1174546	3	1154366			3	>40			>40			>40			>40	8
	CTCt	1213722	6	1194968	6	1174549	6	1154369			6	>40			>40			>40			>40	8
	GCGc	1213728	121	1194974	119	1174555	121	1154375			120	>40			>40			>40			>40	8
	AGAg	1213849	23	1195093	23	1174676	23	1154495			23	>40			>40			>40			>40	8
	ACAc	1213872	177	1195116	177	1174699	177	1154518			177	>40			>40			>40			>40	8
	AGAg	1214049	15	1195293	15	1174876	15	1154695			15	>40			>40			>40			>40	8
	TCTc	1214064	274	1195308	274	1174891	274	1154710			274	>40			>40			>40			>40	8
	AGAg	1214338	131	1195582	131	1175165	131	1154984			131	>40			>40			>40			>40	8
	ATAt	1214469	8	1195713	8	1175296	8	1155115			8	>40			>40			>40			>40	8
	TCTc	1214477	4	1195721	4	1175304	4	1155123			4	>40			>40			>40			>40	8
	AGAg	1214481	1	1195725	1	1175308	1	1155127			1	>40			>40			>40			>40	8
	AGAg	1214482	5	1195726	5	1175309	5	1155128			5	>40			>40			>40			>40	8
	AGAg	1214487	2	1195731	2	1175314	2	1155133			2	>40			>40			>40			>40	8
	AGAg	1214489	40	1195733	40	1175316	40	1155135			40	>40			>40			>40			>40	8
	GAGa	1214529	46	1195773	46	1175356	46	1155175			46	>40			>40			>40			>40	8
	CTCt	1214575	77	1195819	77	1175402	77	1155221			77	>40			>40			>40			>40	8
	ACAc	1214652	1	1195896	1	1175479	1	1155298			1	>40			>40			>40			>40	8
	CTCt	1214653	296	1195897	296	1175480	296	1155299			296	>40			>40			>40			>40	8
	AGAg	1214949	1	1196193	1	1175776	1	1155595			1	>40			>40			>40			>40	8
	AGAg	1214950	5	1196194	5	1175777	5	1155596			5	>40			>40			>40			>40	8
	CTCt	1214955	3	1196199	3	1175782	3	1155601			3	>40			>40			>40			>40	8
	GAGa	1214958	2	1196202	2	1175785	2	1155604			2	>40			>40			>40			>40	8
	TGTg	1214960	7	1196204	7	1175787	7	1155606			7	>40			>40			>40			>40	8
	TCTc	1214967	4	1196211	4	1175794	4	1155613			4	>40			>40			>40			>40	8
	ATAt	1214971	18	1196215	18	1175798	18	1155617			18	>40			>40			>40			>40	8
	AGAg	1214989	3	1196233	3	1175816	3	1155635			3	>40			>40			>40			>40	8
	CTCt	1214992	18	1196236	18	1175819	18	1155638			18	>40			>40			>40			>40	8
	TGTg	1215010	253	1196254	148	1175837	253	1155656			148	>40			>40			>40			>40	8
	AGAg	1215263	290	1196402	290	1176090	290	1155804			290	>40			>40			>40			>40	8
	CTCt	1215553	23	1196692	23	1176380	23	1156094			23	>40			>40			>40			>40	8
	AGAg	1215576	53	1196715	53	1176403	53	1156117			53	>40			>40			>40			>40	8
	GAGa	1215629	542	1196768	542	1176456	542	1156170			542	>40			>40			>40			>40	8
	CTCt	1216171	317	1197310	317	1176998	317	1156712			317	>40			>40			>40			>40	8
	AGAg	1216488	6	1197627	6	1177315	6	1157029			6	>40			>40			>40			>40	8
	GTGt	1216494	234	1197633	234	1177321	234	1157035			234	>40			>40			>40			>40	8
	GAGa	1216728	45	1197867	45	1177555	45	1157269			45	>40			>40			>40			>40	8
	AGAg	1216773	24	1197912	24	1177600	24	1157314			24	>40			>40			>40			>40	8
	CTCt	1216797	494	1197936	494	1177624	494	1157338			494	>40			>40			>40			>40	8
	CTCt	1217291	386	1198430	435	1178118	260	1157832			337	>40			>40			>40			>40	8
	AGAg	1217677	9	1198865	9	1178378	9	1158169			9	>40			>40			>40			>40	8
	GAGa	1217686	13	1198874	13	1178387	13	1158178			13	>40			>40			>40			>40	8
	GAGa	1217699	5	1198887	5	1178400	5	1158191			5	>40			>40			>40			>40	8
	GAGa	1217704	7	1198892	7	1178405	7	1158196			7	>40			>40			>40			>40	8
	GAGa	1217711	49	1198899	49	1178412	49	1158203			49	>40			>40			>40			>40	8
	CTCt	1217760	79	1198948	79	1178461	79	1158252			79	>40			>40			>40			>40	8
	ACAc	1217839	22	1199027	22	1178540	22	1158331			22	>40			>40			>40	C from snp file	C quality	15	8
	CTCt	1217861	105	1199049	105	1178562	105	1158353			107	>40			>40			>40	T from snp file	T quality	16	8
	CTCt	1217966	51	1199154	51	1178667	51	1158460			51	>40			>40			>40			>40	8
	TCTc	1218017	45	1199205	45	1178718	45	1158511			45	>40			>40			>40			>40	8
	TGTg	1218062	15	1199250	15	1178763	15	1158556			15	>40			>40			>40			>40	8
	CTCt	1218077	300	1199265	300	1178778	300	1158571			300	>40			>40			>40			>40	8
	TCTc	1218377	18	1199565	18	1179078	18	1158871			18	>40			>40			>40			>40	8
	CTCt	1218395	15	1199583	15	1179096	15	1158889			15	>40			>40			>40			>40	8
	AGAg	1218410	3	1199598	3	1179111	3	1158904			3	>40			>40			>40			>40	8
	ATAt	1218413	3	1199601	3	1179114	3	1158907			3	>40			>40			>40			>40	8
	TCTc	1218416	3	1199604	3	1179117	3	1158910			3	>40			>40			>40			>40	8
	TATa	1218419	1	1199607	1	1179120	1	1158913			1	>40			>40			>40			>40	8
	AGAg	1218420	5	1199608	5	1179121	5	1158914			5	>40			>40			>40			>40	8
	CTCt	1218425	9	1199613	9	1179126	9	1158919			9	>40			>40			>40			>40	8
	CTCt	1218434	186	1199622	186	1179135	186	1158928			186	>40			>40			>40			>40	8
	TCTc	1218620	10	1199808	10	1179321	10	1159114			10	>40			>40			>40			>40	8
	CACa	1218630	465	1199818	465	1179331	465	1159124			465	>40			>40			>40			>40	8
	ACAc	1219095	1	1200283	1	1179796	1	1159589			1	>40			>40			>40			>40	8
	CTCt	1219096	1	1200284	1	1179797	1	1159590			1	>40			>40			>40			>40	8
	AGAg	1219097	1	1200285	1	1179798	1	1159591			1	>40			>40			>40			>40	8
	GTGt	1219098	17	1200286	17	1179799	17	1159592			17	>40			>40			>40			>40	8
	CTCt	1219115	283	1200303	283	1179816	283	1159609			283	>40			>40			>40			>40	8
	AGAg	1219398	275	1200586	275	1180099	275	1159892			275	>40			>40			>40			>40	8
	CTCt	1219673	75	1200861	75	1180374	75	1160167			75	>40			>40			>40			>40	8
	GTGt	1219748	9	1200936	9	1180449	9	1160242			9	>40			>40			>40			>40	8
	GAGa	1219757	39	1200945	39	1180458	39	1160251			39	>40			>40			>40			>40	8
	CTCt	1219796	9	1200984	9	1180497	9	1160290			9	>40			>40			>40			>40	8
	AGAg	1219805	6	1200993	6	1180506	6	1160299			6	>40			>40			>40			>40	8
	CTCt	1219811	9	1200999	9	1180512	9	1160305			9	>40			>40			>40			>40	8
	TCTc	1219820	3	1201008	3	1180521	3	1160314			3	>40			>40			>40			>40	8
	TCTc	1219823	6	1201011	6	1180524	6	1160317			6	>40			>40			>40			>40	8
	GAGa	1219829	12	1201017	12	1180530	12	1160323			12	>40			>40			>40			>40	8
	AGAg	1219841	12	1201029	12	1180542	12	1160335			12	>40			>40			>40			>40	8
	GAGa	1219853	90	1201041	90	1180554	90	1160347			90	>40			>40			>40			>40	8
	AGAg	1219943	21	1201131	21	1180644	21	1160437			21	>40			>40			>40			>40	8
	GAGa	1219964	21	1201152	21	1180665	21	1160458			21	>40			>40			>40			>40	8
	AGAg	1219985	3	1201173	3	1180686	3	1160479			3	>40			>40			>40			>40	8
	GAGa	1219988	3	1201176	3	1180689	3	1160482			3	>40			>40			>40			>40	8
	CTCt	1219991	6	1201179	6	1180692	6	1160485			6	>40			>40			>40			>40	8
	CTCt	1219997	39	1201185	39	1180698	39	1160491			39	>40			>40			>40			>40	8
	AGAg	1220036	405	1201224	405	1180737	405	1160530			405	>40			>40			>40			>40	8
	GAGa	1220441	12	1201629	12	1181142	12	1160935			12	>40			>40			>40			>40	8
	CTCt	1220453	15	1201641	15	1181154	15	1160947			15	>40			>40			>40			>40	8
	AGAg	1220468	5	1201656	5	1181169	5	1160962			5	>40			>40			>40			>40	8
	GAGa	1220473	1	1201661	1	1181174	1	1160967			1	>40			>40			>40			>40	8
	CTCt	1220474	6	1201662	6	1181175	6	1160968			6	>40			>40			>40			>40	8
	TATa	1220480	6	1201668	6	1181181	6	1160974			6	>40			>40			>40			>40	8
	AGAg	1220486	15	1201674	15	1181187	15	1160980			15	>40			>40			>40			>40	8
	TCTc	1220501	3	1201689	3	1181202	3	1160995			3	>40			>40			>40			>40	8
	CTCt	1220504	3	1201692	3	1181205	3	1160998			3	>40			>40			>40			>40	8
	CTCt	1220507	21	1201695	21	1181208	21	1161001			21	>40			>40			>40			>40	8
	TGTg	1220528	1	1201716	1	1181229	1	1161022			1	>40			>40			>40			>40	8
	GAGa	1220529	2	1201717	2	1181230	2	1161023			2	>40			>40			>40			>40	8
	ATAt	1220531	48	1201719	48	1181232	48	1161025			48	>40			>40			>40			>40	8
	AGAg	1220579	208	1201767	208	1181280	208	1161073			208	>40			>40			>40			>40	8
	CTCt	1220787	166	1201975	166	1181488	166	1161281			166	>40			>40			>40			>40	8
	AGAg	1220953	326	1202141	325	1181654	326	1161447			326	>40			>40			>40			>40	8
	TCTc	1221279	75	1202466	75	1181980	75	1161773			75	>40			>40			>40			>40	8
	CTCt	1221354	4	1202541	4	1182055	4	1161848			4	>40			>40			>40			>40	8
	CACa	1221358	10	1202545	10	1182059	10	1161852			10	>40			>40			>40			>40	8
	CTCt	1221368	2	1202555	2	1182069	2	1161862			2	>40			>40			>40			>40	8
	AGAg	1221370	1	1202557	1	1182071	1	1161864			1	>40			>40			>40			>40	8
	TCTc	1221371	11	1202558	11	1182072	11	1161865			11	>40			>40			>40			>40	8
	AGAg	1221382	15	1202569	15	1182083	15	1161876			15	>40			>40			>40			>40	8
	AGAg	1221397	12	1202584	12	1182098	12	1161891			12	>40			>40			>40			>40	8
	GAGa	1221409	21	1202596	21	1182110	21	1161903			21	>40			>40			>40			>40	8
	AGAg	1221430	36	1202617	36	1182131	36	1161924			36	>40			>40			>40			>40	8
	GAGa	1221466	9	1202653	9	1182167	9	1161960			9	>40			>40			>40			>40	8
	AGAg	1221475	60	1202662	60	1182176	60	1161969			60	>40			>40			>40			>40	8
	GAGa	1221535	3	1202722	3	1182236	3	1162029			3	>40			>40			>40			>40	8
	AGAg	1221538	3	1202725	3	1182239	3	1162032			3	>40			>40			>40			>40	8
	CTCt	1221541	2	1202728	2	1182242	2	1162035			2	>40			>40			>40			>40	8
	GAGa	1221543	1	1202730	1	1182244	1	1162037			1	>40			>40			>40			>40	8
	GAGa	1221544	11	1202731	11	1182245	11	1162038			11	>40			>40			>40			>40	8
	CTCt	1221555	4	1202742	4	1182256	4	1162049			4	>40			>40			>40			>40	8
	TCTc	1221559	63	1202746	63	1182260	63	1162053			63	>40			>40			>40			>40	8
	TCTc	1221622	28	1202809	28	1182323	28	1162116			28	>40			>40			>40			>40	8
	GAGa	1221650	2	1202837	2	1182351	2	1162144			2	>40			>40			>40			>40	8
	CTCt	1221652	91	1202839	91	1182353	91	1162146			91	>40			>40			>40			>40	8
	TATa	1221743	5167	1202930	5104	1182444	5168	1162237			5928	>40			>40			>40			>40	8
	GAGa	1226910	37	1208034	37	1187612	37	1168165			37	>40			>40			>40			>40	8
	TCTc	1226947	10227	1208071	10226	1187649	9920	1168202			10225	>40			>40			>40			>40	8
	AGAg	1237174	11413	1218297	11413	1197569	11413	1178427			11413	>40			>40			>40			>40	8 adj
	AGAg	1248587	1831	1229710	1831	1208982	1831	1189840			1831	>40			>40			>40			>40	8 adj
	TCTc	1250418	2006	1231541	2006	1210813	2006	1191671			2006	>40			>40			>40			>40	8 adj
	AGAg	1252424	6226	1233547	6226	1212819	6226	1193677			6226	>40			>40			>40			>40	8 adj
	TCTc	1258650	6748	1239773	6748	1219045	6748	1199903			6748	>40			>40			>40			>40	8 adj
	GAGa	1265398	16283	1246521	16291	1225793	16283	1206651			16291	>40			>40			>40			>40	8 adj
	CTCt	1281681	6092	1262812	6092	1242076	6092	1222942			6092	>40			>40			>40			>40	8 adj
	CGGg	1287773	23696	1268904	23696	1248168	23696	1229034			23696	>40			>40			>40			>40
	ATAa	1311469	2	1292600	2	1271864	2	1252730			2	>40			>40			>40			>40	9
	CACc	1311471	7	1292602	7	1271866	7	1252732			7	>40			>40			>40			>40	9
	AGAa	1311478	60	1292609	60	1271873	60	1252739			60	>40			>40			>40			>40	9
	TGTt	1311538	49	1292669	49	1271933	49	1252799			49	>40			>40			>40			>40	9
	CTCc	1311587	44	1292718	44	1271982	44	1252848			44	>40			>40			>40			>40	9
	CTCc	1311631	794	1292762	794	1272026	321	1252892			309	>40			>40			>40			>40	9
	GAGa	1312425	856	1293556	856	1272347	-1272347	1253201			-1253201	>40			>40			>40			>40	9
	TC--	1313281	6622	1294412	8043	0	1279352	0			1260200	>40			>40	A from snp file	- quality	64	T from snp file	- quality	64	9
	CACa	1319903	4729	1302455	4742	1279352	4729	1260200			4742	>40			>40			>40			>40	9
	GAGa	1324632	6503	1307197	6503	1284081	6452	1264942			6503	>40			>40			>40			>40	9
	GTGt	1331135	5693	1313700	5691	1290533	#REF!	1271445			-1271445	>40			>40			>40			>40	9
	CCT-	1336828	1	1319391	1	1296225	1	0	C from snp file	C quality	0	22			>40			>40	T from snp file	- quality	gap
	AAC-	1336829	3	1319392	3	1296226	3	0			0	>40			>40			>40	T from snp file	- quality	gap
	CCA-	1336832	1	1319395	1	1296229	1	0			0	>40			>40			>40	T from snp file	- quality	gap
	AAC-	1336833	2155	1319396	2156	1296230	#REF!	0			1279283	>40			>40			>40	T from snp file	- quality	gap
	TATt	1338988	16076	1321552	16076	1298377	16076	1279283			16076	>40			>40			>40			>40
	AGGg	1355064	73500	1337628	7061	1314453	7061	1295359			71495	>40			>40			>40			>40
	TGGg	1428564	31670	1411112	31669	1385970	-1385970	1366854			31685	>40			>40			>40			>40
	CA-c	1460234	22	1442781	12	0	0	1398539			22	>40			>40	A from snp file	- quality	64			>40	10
	TA-t	1460256	4	1442793	4	0	0	1398561			4	>40			>40	A from snp file	- quality	64			>40	10
	GC-g	1460260	56	1442797	56	0	0	1398565			56	>40			>40	A from snp file	- quality	64			>40	10
	CT-c	1460316	9	1442853	9	0	0	1398621			9	>40			>40	A from snp file	- quality	gap			>40	10
	AG-a	1460325	20	1442862	20	0	0	1398630			20	>40			>40	A from snp file	- quality	gap			>40	10
	CT-c	1460345	13	1442882	13	0	0	1398650			13	>40			>40	A from snp file	- quality	gap			>40	10
	GA-g	1460358	31	1442895	31	0	0	1398663			31	>40			>40	A from snp file	- quality	gap			>40	10
	AG-a	1460389	14	1442926	14	0	0	1398694			14	>40			>40	A from snp file	- quality	gap			>40	10
	GC-g	1460403	6	1442940	6	0	0	1398708			6	>40			>40	A from snp file	- quality	gap			>40	10
	TC-t	1460409	3	1442946	3	0	0	1398714			3	>40			>40	A from snp file	- quality	gap			>40	10
	TC-t	1460412	2	1442949	2	0	0	1398717			2	>40			>40	A from snp file	- quality	gap			>40	10
	TG-t	1460414	4	1442951	4	0	0	1398719			4	>40			>40	A from snp file	- quality	gap			>40	10
	TC-t	1460418	2	1442955	2	0	0	1398723			2	>40			>40	A from snp file	- quality	gap			>40	10
	TA-t	1460420	1	1442957	1	0	0	1398725			1	>40			>40	A from snp file	- quality	gap			>40	10
	TC-t	1460421	9	1442958	9	0	0	1398726			9	>40			>40	A from snp file	- quality	gap			>40	10
	GA-g	1460430	3	1442967	3	0	0	1398735			3	>40			>40	A from snp file	- quality	gap			>40	10
	AG-a	1460433	12	1442970	12	0	0	1398738			12	>40			>40	A from snp file	- quality	gap			>40	10
	GC-g	1460445	6	1442982	6	0	0	1398750			6	>40			>40	A from snp file	- quality	gap			>40	10
	TC-t	1460451	2	1442988	2	0	0	1398756			2	>40			>40	A from snp file	- quality	gap			>40	10
	AG-a	1460453	4	1442990	4	0	0	1398758			4	>40			>40	A from snp file	- quality	gap			>40	10
	GC-g	1460457	9	1442994	9	0	0	1398762			9	>40			>40	A from snp file	- quality	gap			>40	10
	AG-a	1460466	3	1443003	3	0	0	1398771			3	>40			>40	A from snp file	- quality	gap			>40	10
	TC-t	1460469	12	1443006	12	0	0	1398774			12	>40			>40	A from snp file	- quality	gap			>40	10
	GA-g	1460481	7	1443018	7	0	0	1398786			7	>40			>40	A from snp file	- quality	gap			>40	10
	TG-t	1460488	8	1443025	8	0	0	1398793			8	>40			>40	A from snp file	- quality	gap			>40	10
	TA-t	1460496	6	1443033	6	0	0	1398801			6	>40			>40	A from snp file	- quality	gap			>40	10
	GA-g	1460502	9	1443039	9	0	0	1398807			9	>40			>40	A from snp file	- quality	gap			>40	10
	AG-a	1460511	11	1443048	11	0	0	1398816			11	>40			>40	A from snp file	- quality	gap			>40	10
	TC-t	1460522	8	1443059	8	0	0	1398827			8	>40			>40	A from snp file	- quality	gap			>40	10
	TC-t	1460530	30	1443067	30	0	0	1398835			30	>40			>40	A from snp file	- quality	gap			>40	10
	TC-t	1460560	41	1443097	41	0	0	1398865			41	>40			>40	A from snp file	- quality	gap			>40	10
	GA-g	1460601	5	1443138	5	0	0	1398906			5	>40			>40	A from snp file	- quality	gap			>40	10
	GA-g	1460606	1	1443143	1	0	0	1398911			1	>40			>40	A from snp file	- quality	gap			>40	10
	CT-c	1460607	9	1443144	9	0	0	1398912			9	>40			>40	A from snp file	- quality	gap			>40	10
	GA-g	1460616	3	1443153	3	0	0	1398921			3	>40			>40	A from snp file	- quality	gap			>40	10
	TG-t	1460619	9	1443156	9	0	0	1398924			9	>40			>40	A from snp file	- quality	gap			>40	10
	CT-c	1460628	6	1443165	6	0	0	1398933			6	>40			>40	A from snp file	- quality	gap			>40	10
	GA-g	1460634	1	1443171	1	0	0	1398939			1	>40			>40	A from snp file	- quality	gap			>40	10
	GC-g	1460635	2	1443172	2	0	0	1398940			2	>40			>40	A from snp file	- quality	gap			>40	10
	TC-t	1460637	2	1443174	2	0	0	1398942			2	>40			>40	A from snp file	- quality	gap			>40	10
	GT-g	1460639	1	1443176	1	0	0	1398944			1	>40			>40	A from snp file	- quality	gap			>40	10
	TC-t	1460640	12	1443177	12	0	0	1398945			12	>40			>40	A from snp file	- quality	gap			>40	10
	AG-a	1460652	3	1443189	3	0	0	1398957			3	>40			>40	A from snp file	- quality	gap			>40	10
	AG-a	1460655	7	1443192	7	0	0	1398960			7	>40			>40	A from snp file	- quality	gap			>40	10
	CG-c	1460662	1	1443199	1	0	0	1398967			1	>40			>40	A from snp file	- quality	gap			>40	10
	AT-a	1460663	1	1443200	1	0	0	1398968			1	>40			>40	A from snp file	- quality	gap			>40	10
	AT-a	1460664	10	1443201	10	0	0	1398969			10	>40			>40	A from snp file	- quality	gap			>40	10
	AT-a	1460674	2	1443211	2	0	0	1398979			2	>40			>40	A from snp file	- quality	gap			>40	10
	AG-a	1460676	3	1443213	3	0	0	1398981			3	>40			>40	A from snp file	- quality	gap			>40	10
	AG-a	1460679	12	1443216	12	0	0	1398984			12	>40			>40	A from snp file	- quality	gap			>40	10
	GA-g	1460691	63	1443228	63	0	0	1398996			63	>40			>40	A from snp file	- quality	gap			>40	10
	AT-a	1460754	113	1443291	102	0	0	1399059			113	>40			>40	A from snp file	- quality	gap			>40	10
	TG-t	1460867	90	1443393	90	0	0	1399172			90	>40			>40	A from snp file	- quality	gap			>40	10
	GA-g	1460957	3	1443483	3	0	0	1399262			3	>40			>40	A from snp file	- quality	gap			>40	10
	CT-c	1460960	1	1443486	1	0	0	1399265			1	>40			>40	A from snp file	- quality	gap			>40	10
	CT-c	1460961	3	1443487	3	0	0	1399266			3	>40			>40	A from snp file	- quality	gap			>40	10
	GA-g	1460964	7	1443490	7	0	0	1399269			7	>40			>40	A from snp file	- quality	gap			>40	10
	GC-g	1460971	36209	1443497	#REF!	0	#REF!	1399276			-1399276	>40			>40	A from snp file	- quality	gap			>40	10
	AG--	1497180	23592	1479238	#REF!	0	#REF!	0			1457047	>40			>40	A from snp file	- quality	gap	T from snp file	- quality	gap
	TGTg	1520772	38	1502827	38	1475257	38	1457047			38	>40			>40			>40			>40	sNG8
	GAGa	1520810	8	1502865	8	1475295	8	1457085			8	>40			>40			>40			>40	sNG8
	TCTc	1520818	2	1502873	2	1475303	2	1457093			2	>40			>40			>40			>40	sNG8
	TCTc	1520820	8	1502875	7	1475305	8	1457095			7	>40			>40			>40			>40	sNG8
	CTCt	1520828	2	1502882	2	1475313	2	1457102			2	>40			>40			>40			>40	sNG8
	CTCt	1520830	22	1502884	22	1475315	22	1457104			22	>40			>40			>40			>40	sNG8
	AGAg	1520852	17	1502906	17	1475337	17	1457126			17	>40			>40			>40			>40	sNG8
	ACAc	1520869	1	1502923	1	1475354	1	1457143			1	>40			>40			>40			>40	sNG8
	GCGc	1520870	1	1502924	1	1475355	1	1457144			1	>40			>40			>40			>40	sNG8
	CACa	1520871	35	1502925	35	1475356	35	1457145			35	>40			>40			>40			>40	sNG8
	GAGa	1520906	48	1502960	48	1475391	48	1457180			48	>40			>40			>40			>40	sNG8
	GAGa	1520954	2	1503008	2	1475439	2	1457228			2	>40			>40			>40			>40	sNG8
	AGAg	1520956	65	1503010	65	1475441	65	1457230			65	>40			>40			>40			>40	sNG8
	TCTc	1521021	41	1503075	41	1475506	41	1457295			41	>40			>40			>40			>40	sNG8
	TATa	1521062	1	1503116	1	1475547	1	1457336			1	>40			>40			>40			>40	sNG8
	CACa	1521063	39	1503117	39	1475548	39	1457337			39	>40			>40			>40			>40	sNG8
	GAGa	1521102	21	1503156	19	1475587	21	1457376			19	>40			>40			>40			>40	sNG8
	TCTc	1521123	24887	1503175	-1244120	1475608	-1219399	1457395			24885	>40			>40			>40			>40	sNG8
	GGAa	1546010	21	1528063	21	1500495	21	1482280			21	>40			>40			>40			>40
	TTCc	1546031	6191	1528084	6191	1500516	6118	1482301			6189	>40			>40			>40			>40
	CCAc	1552222	51626	1534275	#REF!	1506634	#REF!	1488490			51390	>40			>40			>40			>40
	CCTt	1603848	3	1585899	3	1557229	3	1539880			3	>40			>40			>40			>40	sNG9
	GGAa	1603851	18	1585902	18	1557232	18	1539883			18	>40			>40			>40			>40	sNG9
	TTCc	1603869	9	1585920	9	1557250	9	1539901			9	>40			>40			>40			>40	sNG9
	AATt	1603878	1	1585929	1	1557259	1	1539910			1	>40			>40			>40			>40	sNG9
	AAGg	1603879	6	1585930	6	1557260	6	1539911			6	>40			>40			>40			>40	sNG9
	CCGg	1603885	14	1585936	14	1557266	14	1539917			14	>40			>40			>40			>40	sNG9
	GGCc	1603899	4	1585950	4	1557280	4	1539931			4	>40			>40			>40			>40	sNG9
	TTGg	1603903	17244	1585954	-1326878	1557284	-1301054	1539935			17248	>40			>40			>40			>40	sNG9
	AGAg	1621147	3909	1603198	3909	1574528	3909	1557183			3909	>40			>40			>40			>40	11
	GTGt	1625056	520	1607107	520	1578437	520	1561092			520	>40			>40			>40			>40	11
	GAGg	1625576	1929	1607627	1929	1578957	1929	1561612			1929	>40			>40			>40			>40	11
	TGTg	1627505	6	1609556	6	1580886	6	1563541			6	>40			>40			>40			>40	11
	CTCt	1627511	2	1609562	2	1580892	2	1563547			2	>40			>40			>40			>40	11
	GTGt	1627513	4	1609564	4	1580894	4	1563549			4	>40			>40			>40			>40	11
	ATAt	1627517	5	1609568	5	1580898	5	1563553			5	>40			>40			>40			>40	11
	ACAc	1627522	3	1609573	3	1580903	3	1563558			3	>40			>40			>40			>40	11
	GAGa	1627525	7	1609576	7	1580906	7	1563561			7	>40			>40			>40			>40	11
	GAGa	1627532	3	1609583	3	1580913	3	1563568			3	>40			>40			>40			>40	11
	CACa	1627535	6	1609586	6	1580916	6	1563571			6	>40			>40			>40			>40	11
	AGAg	1627541	9	1609592	9	1580922	9	1563577			9	>40			>40			>40			>40	11
	GAGa	1627550	2	1609601	2	1580931	2	1563586			2	>40			>40			>40			>40	11
	TCTc	1627552	10	1609603	10	1580933	10	1563588			10	>40			>40			>40			>40	11
	AGAg	1627562	8	1609613	8	1580943	8	1563598			8	>40			>40			>40			>40	11
	CTCt	1627570	1	1609621	1	1580951	1	1563606			1	>40			>40			>40			>40	11
	CACa	1627571	4	1609622	4	1580952	4	1563607			4	>40			>40			>40			>40	11
	GAGa	1627575	2	1609626	2	1580956	2	1563611			2	>40			>40			>40			>40	11
	ACAc	1627577	2	1609628	2	1580958	2	1563613			2	>40			>40			>40			>40	11
	GAGa	1627579	1	1609630	1	1580960	1	1563615			1	>40			>40			>40			>40	11
	TATa	1627580	3	1609631	3	1580961	3	1563616			3	>40			>40			>40			>40	11
	CTCt	1627583	4	1609634	4	1580964	4	1563619			4	>40			>40			>40			>40	11
	AGAg	1627587	2	1609638	2	1580968	2	1563623			2	>40			>40			>40			>40	11
	TGTg	1627589	2	1609640	2	1580970	2	1563625			2	>40			>40			>40			>40	11
	AGAg	1627591	4	1609642	4	1580972	4	1563627			4	>40			>40			>40			>40	11
	CACa	1627595	3	1609646	3	1580976	3	1563631			3	>40			>40			>40			>40	11
	CACa	1627598	6	1609649	6	1580979	6	1563634			6	>40			>40			>40			>40	11
	GCGc	1627604	3	1609655	3	1580985	3	1563640			3	>40			>40			>40			>40	11
	TCTc	1627607	10	1609658	10	1580988	10	1563643			10	>40			>40			>40			>40	11
	CGCg	1627617	1	1609668	1	1580998	1	1563653			1	>40			>40			>40			>40	11
	TATa	1627618	4	1609669	4	1580999	4	1563654			4	>40			>40			>40			>40	11
	TCTc	1627622	7	1609673	7	1581003	7	1563658			7	>40			>40			>40			>40	11
	AGAg	1627629	5	1609680	5	1581010	5	1563665			5	>40			>40			>40			>40	11
	CTCt	1627634	3	1609685	3	1581015	3	1563670			3	>40			>40			>40			>40	11
	AGAg	1627637	3	1609688	3	1581018	3	1563673			3	>40			>40			>40			>40	11
	ATAt	1627640	1	1609691	1	1581021	1	1563676			1	>40			>40			>40			>40	11
	GAGa	1627641	8	1609692	8	1581022	8	1563677			8	>40			>40			>40			>40	11
	GAGa	1627649	1	1609700	1	1581030	1	1563685			1	>40			>40			>40			>40	11
	CACa	1627650	1	1609701	1	1581031	1	1563686			1	>40			>40			>40			>40	11
	GAGa	1627651	1	1609702	1	1581032	1	1563687			1	>40			>40			>40			>40	11
	TATa	1627652	9	1609703	9	1581033	9	1563688			9	>40			>40			>40			>40	11
	TCTc	1627661	3	1609712	3	1581042	3	1563697			3	>40			>40			>40			>40	11
	TCTc	1627664	5	1609715	5	1581045	5	1563700			5	>40			>40			>40			>40	11
	TCTc	1627669	1	1609720	1	1581050	1	1563705			1	>40			>40			>40			>40	11
	GAGa	1627670	2	1609721	2	1581051	2	1563706			2	>40			>40			>40			>40	11
	TCTc	1627672	1	1609723	1	1581053	1	1563708			1	>40			>40			>40			>40	11
	AGAg	1627673	4	1609724	4	1581054	4	1563709			4	>40			>40			>40			>40	11
	TCTc	1627677	1	1609728	1	1581058	1	1563713			1	>40			>40			>40			>40	11
	AGAg	1627678	5062	1609729	4299	1581059	-1581059	1563714			5689	>40			>40			>40			>40	11
	AAGa	1632740	60925	1614909	#REF!	1585669	#REF!	1569403			60956	>40	A from snp file	A quality	35			>40			>40
	ACCc	1693665	25946	1675835	25946	1646645	25946	1630359			25931	>40			>40			>40			>40
	GAAa	1719611	2037	1701781	2037	1672591	2037	1656290			2037	>40			>40			>40			>40
	GAAa	1721648	45384	1703818	#REF!	1674628	#REF!	1658327			43092	>40			>40			>40			>40
	TGGg	1767032	249	1748759	249	1717710	249	1701419			249	>40			>40			>40			>40	12
	CGGg	1767281	18	1749008	18	1717959	18	1701668			18	>40			>40			>40			>40	12
	GCCc	1767299	3	1749026	3	1717977	3	1701686			3	>40			>40			>40			>40	12
	TCCc	1767302	45	1749029	45	1717980	45	1701689			45	>40			>40			>40			>40	12
	CTTt	1767347	3	1749074	3	1718025	3	1701734			3	>40			>40			>40			>40	12
	AGGg	1767350	3	1749077	3	1718028	3	1701737			3	>40			>40			>40			>40	12
	GAAa	1767353	3	1749080	3	1718031	3	1701740			3	>40			>40			>40			>40	12
	TCCc	1767356	3	1749083	3	1718034	3	1701743			3	>40			>40			>40			>40	12
	CAAa	1767359	3	1749086	3	1718037	3	1701746			3	>40			>40			>40			>40	12
	AGGg	1767362	3	1749089	3	1718040	3	1701749			3	>40			>40			>40			>40	12
	AGGg	1767365	3	1749092	3	1718043	3	1701752			3	>40			>40			>40			>40	12
	ATTt	1767368	1	1749095	1	1718046	1	1701755			1	>40			>40			>40			>40	12
	AGGg	1767369	17	1749096	17	1718047	17	1701756			17	>40			>40			>40			>40	12
	TAAa	1767386	7	1749113	7	1718064	7	1701773			7	>40			>40			>40			>40	12
	CTTt	1767393	14	1749120	14	1718071	14	1701780			14	>40			>40			>40			>40	12
	ACCc	1767407	2	1749134	2	1718085	2	1701794			2	>40			>40			>40			>40	12
	GAAa	1767409	6	1749136	6	1718087	6	1701796			6	>40			>40			>40			>40	12
	CAAa	1767415	383	1749142	383	1718093	383	1701802			383	>40			>40			>40			>40	12
	GAAa	1767798	24	1749525	24	1718476	24	1702185			24	>40			>40			>40			>40	12
	AGGg	1767822	83	1749549	83	1718500	83	1702209			83	>40			>40			>40			>40	12
	ATTt	1767905	127	1749632	127	1718583	127	1702292			127	>40			>40			>40			>40	12
	CTTt	1768032	54	1749759	54	1718710	54	1702419			54	>40			>40			>40			>40	12
	TCCc	1768086	240	1749813	240	1718764	240	1702473			240	>40			>40			>40			>40	12
	AGGg	1768326	231	1750053	231	1719004	231	1702713			231	>40			>40			>40			>40	12
	GAAa	1768557	215	1750284	215	1719235	215	1702944			215	>40			>40			>40			>40	12
	GTTt	1768772	2246	1750499	20	1719450	20	1703159			20	>40			>40			>40			>40	12
	AGGg	1771018	41	1750519	41	1719470	41	1703179			41	>40			>40			>40			>40	12
	TCCc	1771059	296	1750560	296	1719511	296	1703220			296	>40			>40			>40			>40	12
	AGGg	1771355	671	1750856	671	1719807	671	1703516			671	>40			>40			>40			>40	12
	GAAa	1772026	6	1751527	6	1720478	6	1704187			6	>40			>40			>40			>40	12
	GAAa	1772032	125	1751533	125	1720484	125	1704193			125	>40			>40			>40			>40	12
	AGGg	1772157	85	1751658	85	1720609	85	1704318			85	>40			>40			>40			>40	12
	TCCc	1772242	143	1751743	143	1720694	143	1704403			143	>40			>40			>40			>40	12
	GAAa	1772385	9	1751886	9	1720837	9	1704546			9	>40			>40			>40			>40	12
	ACCc	1772394	163	1751895	163	1720846	163	1704555			163	>40			>40			>40			>40	12
	CTTt	1772557	11	1752058	11	1721009	11	1704718			11	>40			>40			>40			>40	12
	GAAa	1772568	420	1752069	420	1721020	420	1704729			420	>40			>40			>40			>40	12
	TCCc	1772988	63	1752489	63	1721440	63	1705149			63	>40			>40			>40			>40	12
	GAAa	1773051	11	1752552	11	1721503	11	1705212			11	>40			>40			>40			>40	12
	TCCc	1773062	100	1752563	100	1721514	100	1705223			100	>40			>40			>40			>40	12
	AGGg	1773162	27	1752663	27	1721614	27	1705323			27	>40			>40			>40			>40	12
	ACCc	1773189	9	1752690	9	1721641	9	1705350			9	>40			>40			>40			>40	12
	ATTt	1773198	36	1752699	36	1721650	36	1705359			36	>40			>40			>40			>40	12
	TGGg	1773234	69	1752735	69	1721686	69	1705395			69	>40			>40			>40			>40	12
	ATTt	1773303	225	1752804	225	1721755	225	1705464			225	>40			>40			>40			>40	12
	TCCc	1773528	57	1753029	57	1721980	57	1705689			57	>40			>40			>40			>40	12
	GAAa	1773585	24	1753086	24	1722037	24	1705746			24	>40			>40			>40			>40	12
	CTTt	1773609	39	1753110	39	1722061	39	1705770			39	>40			>40			>40			>40	12
	AGGg	1773648	141	1753149	141	1722100	141	1705809			141	>40			>40			>40			>40	12
	AGGg	1773789	15	1753290	15	1722241	15	1705950			15	>40			>40			>40			>40	12
	AGGg	1773804	12	1753305	12	1722256	12	1705965			12	>40			>40			>40			>40	12
	GAAa	1773816	39	1753317	39	1722268	39	1705977			39	>40			>40			>40			>40	12
	CTTt	1773855	18	1753356	18	1722307	18	1706016			18	>40			>40			>40			>40	12
	GAAa	1773873	42	1753374	42	1722325	42	1706034			42	>40			>40			>40			>40	12
	AGGg	1773915	63	1753416	63	1722367	63	1706076			63	>40			>40			>40			>40	12
	TGGg	1773978	3	1753479	3	1722430	3	1706139			3	>40			>40			>40			>40	12
	TAAa	1773981	18	1753482	18	1722433	18	1706142			18	>40			>40			>40			>40	12
	GAAa	1773999	12	1753500	12	1722451	12	1706160			12	>40			>40			>40			>40	12
	TCCc	1774011	3	1753512	3	1722463	3	1706172			3	>40			>40			>40			>40	12
	TCCc	1774014	3	1753515	3	1722466	3	1706175			3	>40			>40			>40			>40	12
	AGGg	1774017	26	1753518	26	1722469	26	1706178			26	>40			>40			>40			>40	12
	AGGg	1774043	49	1753544	49	1722495	49	1706204			49	>40			>40			>40			>40	12
	ACCc	1774092	68	1753593	68	1722544	68	1706253			68	>40			>40			>40			>40	12
	TCCc	1774160	105	1753661	105	1722612	105	1706321			105	>40			>40			>40			>40	12
	CTTt	1774265	16	1753766	16	1722717	16	1706426			16	>40			>40			>40			>40	12
	AGGg	1774281	54	1753782	54	1722733	54	1706442			54	>40			>40			>40			>40	12
	AGGg	1774335	239	1753836	239	1722787	239	1706496			239	>40			>40			>40			>40	12
	GCCc	1774574	2	1754075	2	1723026	2	1706735			2	>40			>40			>40			>40	12
	CTTt	1774576	137	1754077	137	1723028	137	1706737			137	>40			>40			>40			>40	12
	GCCc	1774713	32	1754214	32	1723165	32	1706874			32	>40			>40			>40			>40	12
	TCCc	1774745	21	1754246	21	1723197	21	1706906			21	>40			>40			>40			>40	12
	ACCc	1774766	10	1754267	10	1723218	10	1706927			10	>40			>40			>40			>40	12
	ACCc	1774776	43	1754277	43	1723228	43	1706937			43	>40			>40			>40			>40	12
	GCCc	1774819	33	1754320	33	1723271	33	1706980			33	>40			>40			>40			>40	12
	TGGg	1774852	7	1754353	7	1723304	7	1707013			7	>40			>40			>40			>40	12
	CTTt	1774859	8	1754360	8	1723311	8	1707020			8	>40			>40			>40			>40	12
	TCCc	1774867	3	1754368	3	1723319	3	1707028			3	>40			>40			>40			>40	12
	TCCc	1774870	21	1754371	21	1723322	21	1707031			21	>40			>40			>40			>40	12
	GAAa	1774891	4	1754392	4	1723343	4	1707052			4	>40			>40			>40			>40	12
	TCCc	1774895	18	1754396	18	1723347	18	1707056			18	>40			>40			>40			>40	12
	TCCc	1774913	66	1754414	66	1723365	66	1707074			66	>40			>40			>40			>40	12
	TCCc	1774979	1	1754480	1	1723431	1	1707140			1	>40			>40			>40			>40	12
	ACCc	1774980	5	1754481	5	1723432	5	1707141			5	>40			>40			>40			>40	12
	CTTt	1774985	21	1754486	21	1723437	21	1707146			21	>40			>40			>40			>40	12
	TGGg	1775006	1	1754507	1	1723458	1	1707167			1	>40			>40			>40			>40	12
	CTTt	1775007	22	1754508	22	1723459	22	1707168			22	>40			>40			>40			>40	12
	TCCc	1775029	30	1754530	30	1723481	30	1707190			30	>40			>40			>40			>40	12
	TGGg	1775059	2	1754560	2	1723511	2	1707220			2	>40			>40			>40			>40	12
	GCCc	1775061	11	1754562	11	1723513	11	1707222			11	>40			>40			>40			>40	12
	TCCc	1775072	11	1754573	11	1723524	11	1707233			11	>40			>40			>40			>40	12
	TAAa	1775083	25	1754584	25	1723535	25	1707244			25	>40			>40			>40			>40	12
	CTTt	1775108	8	1754609	8	1723560	8	1707269			8	>40			>40			>40			>40	12
	TGGg	1775116	7	1754617	7	1723568	7	1707277			7	>40			>40			>40			>40	12
	GAAa	1775123	27	1754624	27	1723575	27	1707284			27	>40			>40			>40			>40	12
	CAAa	1775150	49	1754651	49	1723602	49	1707311			49	>40			>40			>40			>40	12
	GAAa	1775199	2	1754700	2	1723651	2	1707360			2	>40			>40			>40			>40	12
	CTTt	1775201	6	1754702	6	1723653	6	1707362			6	>40			>40			>40			>40	12
	AGGg	1775207	10	1754708	10	1723659	10	1707368			10	>40			>40			>40			>40	12
	GAAa	1775217	11	1754718	11	1723669	11	1707378			11	>40			>40			>40			>40	12
	TCCc	1775228	18	1754729	18	1723680	18	1707389			18	>40			>40			>40			>40	12
	ACCc	1775246	1	1754747	1	1723698	1	1707407			1	>40			>40			>40			>40	12
	ACCc	1775247	8	1754748	8	1723699	8	1707408			8	>40			>40			>40			>40	12
	ATTt	1775255	48	1754756	48	1723707	48	1707416			48	>40			>40			>40			>40	12
	AGGg	1775303	3	1754804	3	1723755	3	1707464			3	>40			>40			>40			>40	12
	CTTt	1775306	100	1754807	100	1723758	100	1707467			100	>40			>40			>40			>40	12
	TCCc	1775406	7	1754907	7	1723858	7	1707567			7	>40			>40			>40			>40	12
	GAAa	1775413	13	1754914	13	1723865	13	1707574			13	>40			>40			>40			>40	12
	TCCc	1775426	18	1754927	18	1723878	18	1707587			18	>40			>40			>40			>40	12
	AGGg	1775444	2	1754945	2	1723896	2	1707605			2	>40			>40			>40			>40	12
	TGGg	1775446	7	1754947	7	1723898	7	1707607			7	>40			>40			>40			>40	12
	TGGg	1775453	39	1754954	39	1723905	39	1707614			39	>40			>40			>40			>40	12
	GTTt	1775492	9	1754993	9	1723944	9	1707653			9	>40			>40			>40			>40	12
	TCCc	1775501	57	1755002	57	1723953	57	1707662			57	>40			>40			>40			>40	12
	ACCc	1775558	9	1755059	9	1724010	9	1707719			9	>40			>40			>40			>40	12
	GAAa	1775567	42	1755068	42	1724019	42	1707728			42	>40			>40			>40			>40	12
	CTTt	1775609	84	1755110	84	1724061	84	1707770			84	>40			>40			>40			>40	12
	AGGg	1775693	30	1755194	30	1724145	30	1707854			30	>40			>40			>40			>40	12
	CTTt	1775723	3	1755224	3	1724175	3	1707884			3	>40			>40			>40			>40	12
	TCCc	1775726	47	1755227	50	1724178	50	1707887			50	>40			>40			>40			>40	12
	ATTt	1775773	458	1755277	3996	1724228	7625	1707937			7625	>40			>40			>40			>40	12
	TAAa	1776231	12	1759273	12	1731853	12	1715562			12	>40			>40			>40			>40	12
	GTTt	1776243	2	1759285	2	1731865	2	1715574			2	>40			>40			>40			>40	12
	AGGg	1776245	1	1759287	1	1731867	1	1715576			1	>40			>40			>40			>40	12
	CGGg	1776246	4	1759288	4	1731868	4	1715577			4	>40			>40			>40			>40	12
	CTTt	1776250	2	1759292	2	1731872	2	1715581			2	>40			>40			>40			>40	12
	TGGg	1776252	3	1759294	3	1731874	3	1715583			3	>40			>40			>40			>40	12
	GAAa	1776255	4	1759297	4	1731877	4	1715586			4	>40			>40			>40			>40	12
	TCCc	1776259	6	1759301	6	1731881	6	1715590			6	>40			>40			>40			>40	12
	TAAa	1776265	3	1759307	2	1731887	2	1715596			2	>40			>40			>40			>40	12
	TCCc	1776268	2	1759309	2	1731889	2	1715598			2	>40			>40			>40			>40	12
	CTTt	1776270	2	1759311	2	1731891	2	1715600			2	>40			>40			>40			>40	12
	GAAa	1776272	1	1759313	1	1731893	1	1715602			1	>40			>40			>40			>40	12
	CGGg	1776273	3	1759314	3	1731894	3	1715603			3	>40			>40			>40			>40	12
	TCCc	1776276	1	1759317	1	1731897	1	1715606			1	>40			>40			>40			>40	12
	CTTt	1776277	7	1759318	7	1731898	7	1715607			7	>40			>40	T from snp file	T quality	35			>40	12
	CAAa	1776284	4	1759325	4	1731905	4	1715614			4	>40			>40			>40			>40	12
	GAAa	1776288	2	1759329	2	1731909	2	1715618			2	>40			>40			>40			>40	12
	GCCc	1776290	2	1759331	2	1731911	2	1715620			2	>40			>40			>40			>40	12
	GAAa	1776292	4	1759333	4	1731913	4	1715622			4	>40			>40			>40			>40	12
	GAAa	1776296	3	1759337	3	1731917	3	1715626			3	>40			>40			>40			>40	12
	GAAa	1776299	4	1759340	4	1731920	4	1715629			4	>40			>40			>40			>40	12
	TAAa	1776303	1	1759344	1	1731924	1	1715633			1	>40			>40			>40			>40	12
	GCCc	1776304	1	1759345	1	1731925	1	1715634			1	>40			>40			>40			>40	12
	ACCc	1776305	4	1759346	4	1731926	4	1715635			4	>40			>40			>40			>40	12
	ATTt	1776309	6	1759350	6	1731930	6	1715639			6	>40			>40			>40			>40	12
	CAAa	1776315	1	1759356	1	1731936	1	1715645			1	>40			>40			>40			>40	12
	CTTt	1776316	3	1759357	3	1731937	3	1715646			3	>40			>40			>40			>40	12
	TGGg	1776319	1	1759360	1	1731940	1	1715649			1	>40			>40			>40			>40	12
	CTTt	1776320	4	1759361	4	1731941	4	1715650			4	>40			>40			>40			>40	12
	ACCc	1776324	2	1759365	2	1731945	2	1715654			2	>40			>40			>40			>40	12
	ACCc	1776326	4	1759367	4	1731947	4	1715656			4	>40			>40			>40			>40	12
	TGGg	1776330	4	1759371	4	1731951	4	1715660			4	>40			>40			>40			>40	12
	TCCc	1776334	1	1759375	1	1731955	1	1715664			1	>40			>40			>40			>40	12
	AGGg	1776335	1	1759376	1	1731956	1	1715665			1	>40			>40			>40			>40	12
	CTTt	1776336	2	1759377	2	1731957	2	1715666			2	>40			>40			>40			>40	12
	ATTt	1776338	4	1759379	4	1731959	4	1715668			4	>40			>40			>40			>40	12
	CTTt	1776342	7	1759383	6	1731963	6	1715672			6	>40			>40			>40			>40	12
	ATTt	1776349	5	1759389	5	1731969	5	1715678			5	>40			>40			>40			>40	12
	GTTt	1776354	18	1759394	18	1731974	18	1715683			18	>40			>40			>40			>40	12
	AGGg	1776372	2	1759412	2	1731992	2	1715701			2	>40			>40			>40			>40	12
	CTTt	1776374	1	1759414	97	1731994	97	1715703			1	>40			>40			>40			>40	12
	GAAa	1776375	3	1759415	3	1731995	3	1715704			3	>40			>40			>40			>40	12
	TGGg	1776378	6	1759418	6	1731998	6	1715707			6	>40			>40			>40			>40	12
	ATTt	1776384	12	1759424	12	1732004	12	1715713			12	>40			>40			>40			>40	12
	GAAa	1776396	1	1759436	1	1732016	1	1715725			1	>40			>40			>40			>40	12
	AGGg	1776397	16	1759437	16	1732017	16	1715726			16	>40			>40			>40			>40	12
	TCCc	1776413	4	1759453	4	1732033	4	1715742			4	>40			>40			>40			>40	12
	TCCc	1776417	1	1759457	1	1732037	1	1715746			1	>40			>40			>40			>40	12
	CTTt	1776418	1	1759458	1	1732038	1	1715747			1	>40			>40			>40			>40	12
	CTTt	1776419	3	1759459	3	1732039	3	1715748			3	>40			>40			>40			>40	12
	TCCc	1776422	1	1759462	1	1732042	1	1715751			1	>40			>40			>40			>40	12
	CTTt	1776423	12	1759463	12	1732043	12	1715752			12	>40			>40			>40			>40	12
	ACCc	1776435	1	1759475	1	1732055	1	1715764			1	>40			>40			>40			>40	12
	TCCc	1776436	14	1759476	14	1732056	14	1715765			14	>40			>40			>40			>40	12
	GTTt	1776450	4	1759490	4	1732070	4	1715779			4	>40			>40			>40			>40	12
	ACCc	1776454	3	1759494	3	1732074	3	1715783			3	>40			>40			>40			>40	12
	GCCc	1776457	8	1759497	8	1732077	8	1715786			8	>40			>40			>40			>40	12
	ACCc	1776465	6	1759505	6	1732085	6	1715794			6	>40			>40			>40			>40	12
	GTTt	1776471	18	1759511	18	1732091	18	1715800			18	>40			>40			>40			>40	12
	GTTt	1776489	1	1759529	1	1732109	1	1715818			1	>40			>40			>40			>40	12
	AGGg	1776490	4	1759530	4	1732110	4	1715819			4	>40			>40			>40			>40	12
	GCCc	1776494	6	1759534	6	1732114	6	1715823			6	>40			>40			>40			>40	12
	CGGg	1776500	7	1759540	7	1732120	7	1715829			7	>40			>40			>40			>40	12
	AGGg	1776507	4	1759547	4	1732127	4	1715836			4	>40			>40			>40			>40	12
	GTTt	1776511	3	1759551	3	1732131	3	1715840			3	>40			>40			>40			>40	12
	CTTt	1776514	9	1759554	9	1732134	9	1715843			9	>40			>40			>40			>40	12
	TCCc	1776523	1	1759563	1	1732143	1	1715852			1	>40			>40			>40			>40	12
	CTTt	1776524	28	1759564	28	1732144	28	1715853			28	>40			>40			>40			>40	12
	GCCc	1776552	5	1759592	5	1732172	5	1715881			5	>40			>40			>40			>40	12
	TCCc	1776557	3	1759597	3	1732177	3	1715886			3	>40			>40			>40			>40	12
	GCCc	1776560	6	1759600	6	1732180	6	1715889			6	>40			>40			>40			>40	12
	GTTt	1776566	2	1759606	2	1732186	2	1715895			2	>40			>40			>40			>40	12
	CGGg	1776568	14	1759608	12	1732188	12	1715897			12	>40			>40			>40			>40	12
	TCCc	1776582	15	1759620	1	1732200	1	1715909			1	>40			>40			>40			>40	12
	GTTt	1776597	1	1759621	1	1732201	1	1715910			1	>40			>40			>40			>40	12
	ACCc	1776598	5	1759622	5	1732202	5	1715911			5	>40			>40			>40			>40	12
	GCCc	1776603	4	1759627	4	1732207	4	1715916			4	>40			>40			>40			>40	12
	GTTt	1776607	6	1759631	6	1732211	6	1715920			6	>40			>40			>40			>40	12
	TGGg	1776613	4	1759637	4	1732217	4	1715926			4	>40			>40			>40			>40	12
	AGGg	1776617	1	1759641	1	1732221	1	1715930			1	>40			>40			>40			>40	12
	TCCc	1776618	5	1759642	5	1732222	5	1715931			5	>40			>40			>40			>40	12
	GAAa	1776623	13	1759647	13	1732227	13	1715936			13	>40			>40			>40			>40	12
	ACCc	1776636	1	1759660	1	1732240	1	1715949			1	>40			>40			>40			>40	12
	CTTt	1776637	1	1759661	1	1732241	1	1715950			1	>40			>40			>40			>40	12
	TAAa	1776638	176	1759662	82	1732242	82	1715951			82	>40			>40			>40			>40	12
	GAAa	1776814	2	1759744	2	1732324	2	1716033			2	>40			>40			>40			>40	12
	GAAa	1776816	5	1759746	5	1732326	5	1716035			5	>40			>40			>40			>40	12
	AGGg	1776821	4	1759751	4	1732331	4	1716040			4	>40			>40			>40			>40	12
	TAAa	1776825	8	1759755	8	1732335	8	1716044			8	>40			>40			>40			>40	12
	GTTt	1776833	108	1759763	108	1732343	108	1716052			108	>40			>40			>40			>40	12
	GAAa	1776941	51	1759871	51	1732451	51	1716160			51	>40			>40			>40			>40	12
	AGGg	1776992	51	1759922	51	1732502	51	1716211			51	>40			>40			>40			>40	12
	TCCc	1777043	55	1759973	55	1732553	55	1716262			55	>40			>40			>40			>40	12
	GAAa	1777098	22	1760028	22	1732608	22	1716317			22	>40			>40			>40			>40	12
	GAAa	1777120	55	1760050	55	1732630	55	1716339			55	>40			>40			>40			>40	12
	GTTt	1777175	49	1760105	49	1732685	49	1716394			49	>40			>40			>40			>40	12
	GAAa	1777224	12	1760154	12	1732734	12	1716443			12	>40			>40			>40			>40	12
	CTTt	1777236	154	1760166	39	1732746	39	1716455			39	>40			>40			>40			>40	12
	AGGg	1777390	24	1760205	24	1732785	24	1716494			24	>40			>40			>40			>40	12
	CTTt	1777414	19	1760229	19	1732809	19	1716518			19	>40			>40			>40			>40	12
	ATTt	1777433	38	1760248	38	1732828	38	1716537			38	>40			>40			>40			>40	12
	TCCc	1777471	32	1760286	32	1732866	32	1716575			32	>40			>40			>40			>40	12
	AGGg	1777503	30	1760318	30	1732898	30	1716607			30	>40			>40			>40			>40	12
	AGGg	1777533	9	1760348	9	1732928	9	1716637			9	>40			>40			>40			>40	12
	CGGg	1777542	36	1760357	36	1732937	36	1716646			36	>40			>40			>40			>40	12
	AGGg	1777578	6	1760393	6	1732973	6	1716682			6	>40			>40			>40			>40	12
	AGGg	1777584	1	1760399	1	1732979	1	1716688			1	>40			>40			>40			>40	12
	ATTt	1777585	85	1760400	85	1732980	85	1716689			85	>40			>40			>40			>40	12
	GAAa	1777670	1	1760485	1	1733065	1	1716774			1	>40			>40			>40			>40	12
	TCCc	1777671	2	1760486	2	1733066	2	1716775			2	>40			>40			>40			>40	12
	GTTt	1777673	22	1760488	22	1733068	22	1716777			22	>40			>40			>40			>40	12
	CAAa	1777695	10	1760510	10	1733090	10	1716799			10	>40			>40			>40			>40	12
	GAAa	1777705	66	1760520	66	1733100	66	1716809			66	>40			>40			>40			>40	12
	AGGg	1777771	29	1760586	29	1733166	29	1716875			29	>40			>40			>40			>40	12
	TCCc	1777800	24	1760615	24	1733195	24	1716904			24	>40			>40			>40			>40	12
	GTTt	1777824	40	1760639	40	1733219	40	1716928			40	>40			>40			>40			>40	12
	GAAa	1777864	25	1760679	25	1733259	25	1716968			25	>40			>40			>40			>40	12
	TCCc	1777889	27	1760704	27	1733284	27	1716993			27	>40			>40			>40			>40	12
	GAAa	1777916	42	1760731	42	1733311	42	1717020			42	>40			>40			>40			>40	12
	TGGg	1777958	12	1760773	12	1733353	12	1717062			12	>40			>40			>40			>40	12
	AGGg	1777970	15	1760785	15	1733365	15	1717074			15	>40			>40			>40			>40	12
	ATTt	1777985	53	1760800	53	1733380	53	1717089			53	>40			>40			>40			>40	12
	TCCc	1778038	6	1760853	6	1733433	6	1717142			6	>40			>40			>40			>40	12
	ACCc	1778044	106	1760859	106	1733439	106	1717148			106	>40			>40			>40			>40	12
	CTTt	1778150	11	1760965	11	1733545	11	1717254			11	>40			>40			>40			>40	12
	CTTt	1778161	28	1760976	28	1733556	28	1717265			28	>40			>40			>40			>40	12
	TCCc	1778189	45	1761004	255	1733584	255	1717293			255	>40			>40			>40			>40	12
	CTTt	1778234	19	1761259	19	1733839	19	1717548			19	>40			>40			>40			>40	12
	AGGg	1778253	28	1761278	28	1733858	28	1717567			28	>40			>40			>40			>40	12
	TCCc	1778281	24	1761306	24	1733886	24	1717595			24	>40			>40			>40			>40	12
	TGGg	1778305	22	1761330	22	1733910	22	1717619			22	>40			>40			>40			>40	12
	AGGg	1778327	6	1761352	6	1733932	6	1717641			6	>40			>40			>40			>40	12
	TGGg	1778333	6	1761358	6	1733938	6	1717647			6	>40			>40			>40			>40	12
	CAAa	1778339	15	1761364	15	1733944	15	1717653			15	>40			>40			>40			>40	12
	AGGg	1778354	20	1761379	20	1733959	20	1717668			20	>40			>40			>40			>40	12
	CTTt	1778374	13	1761399	13	1733979	13	1717688			13	>40			>40			>40			>40	12
	CTTt	1778387	19	1761412	19	1733992	19	1717701			19	>40			>40			>40			>40	12
	TGGg	1778406	14	1761431	14	1734011	14	1717720			14	>40			>40			>40			>40	12
	ATTt	1778420	10	1761445	10	1734025	10	1717734			10	>40			>40			>40			>40	12
	GTTt	1778430	2	1761455	2	1734035	2	1717744			2	>40			>40			>40			>40	12
	GAAa	1778432	80	1761457	80	1734037	80	1717746			80	>40			>40			>40			>40	12
	TGGg	1778512	57	1761537	57	1734117	57	1717826			57	>40			>40			>40			>40	12
	CTTt	1778569	1	1761594	1	1734174	1	1717883			1	>40			>40			>40			>40	12
	AGGg	1778570	33	1761595	33	1734175	33	1717884			33	>40			>40			>40			>40	12
	TCCc	1778603	25	1761628	25	1734208	25	1717917			25	>40			>40			>40			>40	12
	TGGg	1778628	4	1761653	4	1734233	4	1717942			4	>40			>40			>40			>40	12
	TCCc	1778632	1	1761657	1	1734237	1	1717946			1	>40			>40			>40			>40	12
	TCCc	1778633	15	1761658	15	1734238	15	1717947			15	>40			>40			>40			>40	12
	TAAa	1778648	8	1761673	8	1734253	8	1717962			8	>40			>40			>40			>40	12
	TCCc	1778656	18	1761681	18	1734261	18	1717970			18	>40			>40			>40			>40	12
	AGGg	1778674	9	1761699	9	1734279	9	1717988			9	>40			>40			>40			>40	12
	TCCc	1778683	50	1761708	50	1734288	50	1717997			50	>40			>40			>40			>40	12
	TCCc	1778733	19	1761758	19	1734338	19	1718047			19	>40			>40			>40			>40	12
	CTTt	1778752	9	1761777	9	1734357	9	1718066			9	>40			>40			>40			>40	12
	GAAa	1778761	10	1761786	10	1734366	10	1718075			10	>40			>40			>40			>40	12
	GAAa	1778771	1	1761796	1	1734376	1	1718085			1	>40			>40			>40			>40	12
	AGGg	1778772	32	1761797	32	1734377	32	1718086			32	>40			>40			>40			>40	12
	TCCc	1778804	7	1761829	7	1734409	7	1718118			7	>40			>40			>40			>40	12
	GAAa	1778811	9	1761836	9	1734416	9	1718125			9	>40			>40			>40			>40	12
	TAAa	1778820	5	1761845	5	1734425	5	1718134			5	>40			>40			>40			>40	12
	CTTt	1778825	15	1761850	15	1734430	15	1718139			15	>40			>40			>40			>40	12
	AGGg	1778840	13	1761865	13	1734445	13	1718154			13	>40			>40			>40			>40	12
	TCCc	1778853	8	1761878	8	1734458	8	1718167			8	>40			>40			>40			>40	12
	TCCc	1778861	13	1761886	13	1734466	13	1718175			13	>40			>40			>40			>40	12
	ACCc	1778874	8	1761899	8	1734479	8	1718188			8	>40			>40			>40			>40	12
	CAAa	1778882	52	1761907	52	1734487	52	1718196			52	>40			>40			>40			>40	12
	TCCc	1778934	1	1761959	1	1734539	1	1718248			1	>40			>40			>40			>40	12
	AGGg	1778935	38	1761960	38	1734540	38	1718249			38	>40			>40			>40			>40	12
	TGGg	1778973	10	1761998	10	1734578	10	1718287			10	>40			>40			>40			>40	12
	CTTt	1778983	8	1762008	8	1734588	8	1718297			8	>40			>40			>40			>40	12
	GTTt	1778991	45	1762016	45	1734596	45	1718305			45	>40			>40			>40			>40	12
	AGGg	1779036	97	1762061	97	1734641	97	1718350			97	>40			>40			>40			>40	12
	TCCc	1779133	59	1762158	59	1734738	59	1718447			59	>40			>40			>40			>40	12
	TCCc	1779192	82	1762217	82	1734797	82	1718506			82	>40			>40			>40			>40	12
	TCCc	1779274	21	1762299	21	1734879	21	1718588			21	>40			>40			>40			>40	12
	AGGg	1779295	107	1762320	93	1734900	93	1718609			93	>40			>40			>40			>40	12
	CTTt	1779402	3	1762413	3	1734993	3	1718702			3	>40			>40			>40			>40	12
	TCCc	1779405	14	1762416	14	1734996	14	1718705			14	>40			>40			>40			>40	12
	AGGg	1779419	16	1762430	16	1735010	16	1718719			16	>40			>40			>40			>40	12
	CTTt	1779435	86	1762446	85	1735026	85	1718735			85	>40			>40			>40			>40	12
	AGGg	1779521	19	1762531	19	1735111	19	1718820			19	>40			>40			>40			>40	12
	CTTt	1779540	36	1762550	36	1735130	36	1718839			36	>40			>40			>40			>40	12
	TCCc	1779576	3	1762586	3	1735166	3	1718875			3	>40			>40			>40			>40	12
	ATTt	1779579	5	1762589	5	1735169	5	1718878			5	>40			>40			>40			>40	12
	CTTt	1779584	4	1762594	4	1735174	4	1718883			4	>40			>40			>40			>40	12
	TGGg	1779588	2	1762598	2	1735178	2	1718887			2	>40			>40			>40			>40	12
	AGGg	1779590	2	1762600	2	1735180	2	1718889			2	>40			>40			>40			>40	12
	ACCc	1779592	7	1762602	7	1735182	7	1718891			7	>40			>40			>40			>40	12
	TCCc	1779599	6	1762609	6	1735189	6	1718898			6	>40			>40			>40			>40	12
	TCCc	1779605	118	1762615	118	1735195	118	1718904			118	>40			>40			>40			>40	12
	CTTt	1779723	61884	1762733	60915	1735313	-1735313	1719022			61764	>40			>40			>40			>40	12
	AGAa	1841607	513	1824486	513	1797036	513	1780786			513	>40			>40			>40	A from snp file	A quality	39	13
	AACa	1842120	1	1824999	1	1797549	1	1781299			1	>40			>40			>40			>40	13
	TTAt	1842121	1	1825000	1	1797550	1	1781300			1	>40			>40			>40	from snp file	T quality		13
	AACa	1842122	1	1825001	1	1797551	1	1781301			1	>40			>40			>40			>40	13
	AAGa	1842123	5	1825002	5	1797552	5	1781302			5	>40			>40			>40			>40	13
	GGTg	1842128	1	1825007	1	1797557	1	1781307			1	>40			>40			>40			>40	13
	CCTc	1842129	493	1825008	8384	1797558	-1797558	1781308			493	>40			>40			>40			>40	13
	TTGt	1842622	3	1825501	3	1798178	3	1781801			3	>40			>40			>40			>40	13
	AATa	1842625	4	1825504	4	1798181	4	1781804			4	>40			>40			>40			>40	13
	AACa	1842629	2	1825508	2	1798185	2	1781808			2	>40			>40			>40			>40	13
	CCGc	1842631	2	1825510	2	1798187	2	1781810			2	>40			>40			>40			>40	13
	AATa	1842633	1	1825512	1	1798189	1	1781812			1	>40			>40			>40			>40	13
	CCTc	1842634	1	1825513	1	1798190	1	1781813			1	>40			>40			>40			>40	13
	CCTc	1842635	5	1825514	5	1798191	5	1781814			5	>40			>40			>40			>40	13
	AAGa	1842640	2	1825519	2	1798196	2	1781819			2	>40			>40			>40			>40	13
	CCAc	1842642	1	1825521	1	1798198	1	1781821			1	>40			>40			>40			>40	13
	AAGa	1842643	1	1825522	1	1798199	1	1781822			1	>40			>40			>40			>40	13
	AATa	1842644	3	1825523	3	1798200	3	1781823			3	>40			>40			>40			>40	13
	CCTc	1842647	4	1825526	4	1798203	4	1781826			4	>40			>40			>40			>40	13
	CCTc	1842651	1	1825530	1	1798207	1	1781830			1	>40			>40			>40			>40	13
	CCTc	1842652	2	1825531	2	1798208	2	1781831			2	>40			>40			>40			>40	13
	TTCt	1842654	1	1825533	1	1798210	1	1781833			1	>40			>40			>40			>40	13
	GGAg	1842655	1	1825534	1	1798211	1	1781834			1	>40			>40			>40			>40	13
	AATa	1842656	11	1825535	11	1798212	5	1781835			11	>40			>40			>40			>40	13
	CCGc	1842667	2	1825546	2	1798217	2	1781846			2	>40			>40			>40			>40	13
	TTCt	1842669	1	1825548	1	1798219	1	1781848			1	>40			>40			>40			>40	13
	AACa	1842670	2	1825549	2	1798220	2	1781849			2	>40			>40			>40			>40	13
	AAGa	1842672	2	1825551	2	1798222	2	1781851			2	>40			>40			>40			>40	13
	AATa	1842674	3	1825553	3	1798224	3	1781853			3	>40			>40			>40			>40	13
	AATa	1842677	1	1825556	1	1798227	1	1781856			1	>40			>40			>40			>40	13
	GGTg	1842678	1	1825557	1	1798228	1	1781857			1	>40			>40			>40			>40	13
	AAGa	1842679	5	1825558	5	1798229	5	1781858			5	>40			>40			>40			>40	13
	TTAt	1842684	1	1825563	1	1798234	1	1781863			1	>40			>40			>40			>40	13
	AAGa	1842685	3	1825564	3	1798235	3	1781864			3	>40			>40			>40			>40	13
	GGTg	1842688	2	1825567	2	1798238	2	1781867			2	>40			>40			>40			>40	13
	AAGa	1842690	4	1825569	4	1798240	4	1781869			4	>40			>40			>40			>40	13
	AACa	1842694	1	1825573	1	1798244	1	1781873			1	>40			>40			>40			>40	13
	AAGa	1842695	1	1825574	1	1798245	1	1781874			1	>40			>40			>40			>40	13
	CCAc	1842696	2	1825575	2	1798246	2	1781875			2	>40			>40			>40			>40	13
	CCTc	1842698	1	1825577	1	1798248	1	1781877			1	>40			>40			>40			>40	13
	CCTc	1842699	2	1825578	2	1798249	2	1781878			2	>40			>40			>40			>40	13
	CCTc	1842701	4	1825580	4	1798251	4	1781880			4	>40			>40			>40			>40	13
	TTCt	1842705	1	1825584	1	1798255	1	1781884			1	>40			>40			>40			>40	13
	CCAc	1842706	3	1825585	3	1798256	3	1781885			3	>40			>40			>40			>40	13
	CCTc	1842709	2	1825588	2	1798259	2	1781888			2	>40			>40			>40			>40	13
	AATa	1842711	1	1825590	1	1798261	1	1781890			1	>40			>40			>40			>40	13
	AATa	1842712	2	1825591	2	1798262	2	1781891			2	>40			>40			>40			>40	13
	AAGa	1842714	3	1825593	3	1798264	3	1781893			3	>40			>40			>40			>40	13
	TTGt	1842717	1	1825596	1	1798267	1	1781896			1	>40			>40			>40			>40	13
	GGAg	1842718	4	1825597	4	1798268	4	1781897			4	>40			>40			>40			>40	13
	AAGa	1842722	2	1825601	2	1798272	2	1781901			2	>40			>40			>40			>40	13
	AAGa	1842724	1	1825603	1	1798274	1	1781903			1	>40			>40			>40			>40	13
[truncated: 9,473 more rows]
