# Supplementary material for: Generation of Genic Diversity among Streptococcus pneumoniae Strains via Horizontal Gene Transfer during a Chronic Polyclonal Pediatric Infection
Source: PLoS Pathog. 2010 Sep 16;6(9):e1001108. doi: 10.1371/journal.ppat.1001108 (PMC2940740; doi:10.1371/journal.ppat.1001108)
Supplement: Table S2 — List and annotation of 173 distributed clusters that differentiate the strains isolated from patient 19. 47 of these vary among the ST13 strains (purple, pink, blue and yellow). (0.07 MB XLS) [file ppat.1001108.s003.xls]

## Sheet: S2
Table S2: Distribution and annotation of the 173 distributed orthologous clusters in strains isolated from Patient19.
47 of these vary within the ST13 strains (purple, pink, blue, yellow).
Gene ID	Contig	Position	Annotation	Strain Distribution		Legend:
CGSSp14BS292_00867	33	complement(1117..1914)	integrase/recombinase, phage integrase family	ST13v1/ST13v6/ST13v12			Distributed Cluster: ST13v1/ST13v6/ST13v12
CGSSp14BS292_02398	65	148667..148855	ImpB/MucB/SamB family protein	ST13v1/ST13v6/ST13v12			Distributed Cluster: ST2011v4
CGSSp14BS292_02403	65	148852..149097	ImpB/MucB/SamB family protein	ST13v1/ST13v6/ST13v12			Distributed Cluster: ST13v1/ ST13v6/ST2011v4
CGSSp14BS292_02408	65	149094..149429	hypothetical protein	ST13v1/ST13v6/ST13v12			Distributed Cluster: ST13v12
CGSSp14BS292_02413	65	149442..149810	hypothetical protein	ST13v1/ST13v6/ST13v12			Distributed Cluster: ST13v12/ ST13v6/ST2011v4
CGSSp14BS292_02418	65	149797..150096	hypothetical protein	ST13v1/ST13v6/ST13v12			Distributed Cluster: ST13v1
CGSSp14BS292_02423	65	complement(150214..151677)	Macrolide-specific ABC-type efflux carrier	ST13v1/ST13v6/ST13v12
CGSSp14BS292_02428	65	complement(151698..152915)	Macrolide-efflux protein	ST13v1/ST13v6/ST13v12
CGSSp14BS292_02433	65	complement(153301..153471)	hypothetical protein	ST13v1/ST13v6/ST13v12
CGSSp14BS292_02443	65	complement(154542..154805)	integral membrane protein	ST13v1/ST13v6/ST13v12
CGSSp14BS292_03333	65	291160..294363	Hyaluronate lyase precursor	ST13v1/ST13v6/ST13v12
CGSSp14BS292_03338	65	294899..295132	transposase of IS200 family protein	ST13v1/ST13v6/ST13v12
CGSSp14BS292_03343	65	complement(295507..296136)	keto-hydroxyglutarate-aldolase/keto-deoxy-	ST13v1/ST13v6/ST13v12
CGSSp14BS292_03348	65	complement(296146..297147)	2-keto-3-deoxygluconate kinase	ST13v1/ST13v6/ST13v12
CGSSp14BS292_03353	65	complement(297178..297819)	ribose 5-phosphate isomerase RpiB	ST13v1/ST13v6/ST13v12
CGSSp14BS292_03358	65	complement(297838..298653)	gluconate 5-dehydrogenase (5-keto-D-gluconate	ST13v1/ST13v6/ST13v12
CGSSp14BS292_03363	65	298925..299359	phosphotransferase system sugar-specific EII	ST13v1/ST13v6/ST13v12
CGSSp14BS292_03368	65	299371..300561	glucuronyl hydrolase	ST13v1/ST13v6/ST13v12
CGSSp14BS292_03373	65	300572..301063	N-acetylgalactosamine-specific	ST13v1/ST13v6/ST13v12
CGSSp14BS292_03378	65	301078..301857	phosphotransferase system sugar-specific EII	ST13v1/ST13v6/ST13v12
CGSSp14BS292_03383	65	301844..302662	PTS system, IID component	ST13v1/ST13v6/ST13v12
CGSSp14BS292_03388	65	302662..302955	preprotein translocase, YajC subunit	ST13v1/ST13v6/ST13v12
CGSSp14BS292_03393	65	302977..304878	oligohyaluronate lyase	ST13v1/ST13v6/ST13v12
CGSSp14BS292_03398	65	304938..305939	sugar binding transcriptional regulator RegR	ST13v1/ST13v6/ST13v12
CGSSp14BS292_03403	65	complement(306049..306384)	hypothetical protein	ST13v1/ST13v6/ST13v12
CGSSp14BS292_03448	65	312228..312416	hypothetical protein	ST13v1/ST13v6/ST13v12
CGSSp14BS292_03493	65	320543..321988	integral membrane regulatory protein Cps2A	ST13v1
CGSSp14BS292_03508	65	322729..323421	capsular polysaccharide biosynthesis protein	ST13v1
CGSSp14BS292_03513	65	323431..324114	capsular polysaccharide biosynthesis protein	ST13v1
CGSSp14BS292_03518	65	324130..325497	undecaprenylphosphate glucosephosphotransferase	ST13v1
CGSSp14BS292_03523	65	325501..325950	exopolysaccharide biosynthesis protein,	ST13v1
CGSSp14BS292_03528	65	325950..326453	exopolysaccharide biosynthesis protein,	ST13v1
CGSSp14BS292_03533	65	326443..327615	capsular polysaccharide repeating-unit	ST13v1
CGSSp14BS292_03538	65	327612..328631	predicted glycosyltransferase	ST13v1
CGSSp14BS292_03543	65	328646..329602	Glycosyltransferases involved in cell wall	ST13v1
CGSSp14BS292_03548	65	329690..330538	Putative teichoic acid/polysaccharide	ST13v1
CGSSp14BS292_03553	65	330531..331994	polysaccharide biosynthesis protein	ST13v1
CGSSp14BS292_03558	65	331978..332310	hypothetical protein	ST13v1
CGSSp14BS292_03563	65	332307..332624	probable glycero-phosphotransferase	ST13v1
CGSSp14BS292_03568	65	333102..>334142	hypothetical protein	ST13v1
CGSSp14BS292_03728	67	28439..29452	type I restriction-modification system, S	ST13v1/ST13v6/ST13v12
CGSSp14BS292_05569	73	71183..71365	IS1381, transposase OrfA	ST13v1/ST13v6/ST13v12
CGSSp14BS292_05624	73	84182..84406	hypothetical protein	ST13v1/ ST13v6/ST2011v4
CGSSp14BS292_05629	73	84544..85773	arginine deiminase	ST13v1/ ST13v6/ST2011v4
CGSSp14BS292_05634	73	85831..86847	ornithine carbamoyltransferase	ST13v1/ ST13v6/ST2011v4
CGSSp14BS292_05639	73	87012..87959	carbamate kinase	ST13v1/ ST13v6/ST2011v4
CGSSp14BS292_05644	73	88168..89679	hypothetical protein	ST13v1/ ST13v6/ST2011v4
CGSSp14BS292_05649	73	89701..91032	putative dipeptidase	ST13v1/ ST13v6/ST2011v4
CGSSp14BS292_05664	73	complement(93249..94400)	NAD-dependent methanol dehydrogenase (medh)	ST13v1/ ST13v6/ST2011v4
CGSSp14BS292_05669	73	complement(94546..96312)	L-fucose isomerase	ST13v1/ ST13v6/ST2011v4
CGSSp14BS292_05674	73	complement(96325..97053)	L-fuculose phosphate aldolase	ST13v1/ ST13v6/ST2011v4
CGSSp14BS292_05679	73	complement(97068..100085)	hypothetical protein	ST13v1/ ST13v6/ST2011v4
CGSSp14BS292_05684	73	complement(100096..102312)	Alpha-galactosidase	ST13v1/ ST13v6/ST2011v4
CGSSp14BS292_05689	73	complement(102334..104205)	hypothetical protein	ST13v1/ ST13v6/ST2011v4
CGSSp14BS292_05694	73	complement(104211..105530)	probable glycosyl hydrolase	ST13v1/ ST13v6/ST2011v4
CGSSp14BS292_05699	73	complement(105527..106372)	binding-protein-dependent transport systems	ST13v1/ ST13v6/ST2011v4
CGSSp14BS292_05704	73	complement(106369..107298)	putative ABC-type sugar transport system,	ST13v1/ ST13v6/ST2011v4
CGSSp14BS292_05709	73	complement(107385..108677)	putative extracellular solute-binding	ST13v1/ ST13v6/ST2011v4
CGSSp14BS292_05714	73	complement(108706..110109)	rhamnulokinase (Rhamnulose kinase)	ST13v1/ ST13v6/ST2011v4
CGSSp14BS292_05719	73	110285..111058	regulator of fucose operon	ST13v1/ ST13v6/ST2011v4
CGSSp14BS292_05784	73	complement(120602..121507)	permease of the major facilitator superfamily	ST13v1/ ST13v6/ST2011v4
CGSSp14BS292_05804	73	complement(124271..124468)	hypothetical protein	ST13v1/ ST13v6/ST2011v4
CGSSp14BS292_05809	73	124549..125208	hypothetical protein	ST13v1/ ST13v6/ST2011v4
CGSSp14BS292_05814	73	complement(125295..125498)	Hypothetical protein, truncation	ST13v1/ ST13v6/ST2011v4
CGSSp14BS292_06739	102	3067..8370	cell wall surface anchor family protein	ST13v1
CGSSp14BS292_08265	125	88237..88515	hypothetical protein	ST13v1/ST13v6/ST13v12
CGSSp14BS292_08270	125	88500..88697	hypothetical protein	ST13v1/ST13v6/ST13v12
CGSSp14BS292_08290	125	97310..98785	PTS system, IIC component, putative	ST13v1/ST13v6/ST13v12
CGSSp14BS292_08295	125	99052..99396	beta-galactosidase precursor, putative	ST13v1/ST13v6/ST13v12
CGSSp14BS292_08300	125	99487..105753	beta-galactosidase precursor, putative	ST13v1/ST13v6/ST13v12
CGSSp14BS292_08310	125	complement(106612..106857)	hypothetical protein	ST13v1/ST13v6/ST13v12
CGSSp14BS292_08335	125	109010..109159	hypothetical protein	ST13v1/ST13v6/ST13v12
CGSSp14BS292_08755	125	complement(182621..182830)	hypothetical protein	ST13v1/ST13v6/ST13v12
CGSSp14BS292_11557	154	complement(8667..9488)	ABC transporter, permease protein	ST13v1
CGSSp14BS292_11562	154	complement(9505..9618)	hypothetical protein	ST13v1
CGSSp14BS292_11567	154	complement(9630..9974)	hypothetical protein	ST13v1
CGSSpBS293_00105	17	complement(12692..>14036)	hypothetical protein	ST13v12/ ST13v6/ST2011v4
CGSSpBS293_00462	28	complement(<1..2203)	Possible cell surface protein	ST13v12/ ST13v6/ST2011v4
CGSSpBS293_03728	98	<1..>2863	hypothetical protein	ST13v12/ ST13v6/ST2011v4
CGSSpBS293_07401	168	83082..85040	ABC-type oligopeptide transport system,	ST13v12/ ST13v6/ST2011v4
CGSSpBS293_07406	168	85372..86472	UDP-galactopyranose mutase	ST13v12/ ST13v6/ST2011v4
CGSSpBS293_08474	170	complement(68993..70798)	choline binding protein PcpA	ST13v1/ST13v6/ST13v12
CGSSpBS293_08544	170	complement(83736..87524)	beta-galactosidase	ST13v12
CGSSpBS293_08569	170	95016..96182	hypothetical protein	ST13v12
CGSSpBS455_02077	25	859..1221	hypothetical protein	ST2011v4
CGSSpBS455_02082	25	1414..1725	hypothetical protein	ST2011v4
CGSSpBS455_02087	25	complement(1878..3161)	hypothetical protein	ST2011v4
CGSSpBS455_02092	25	complement(3240..3560)	phage integrase family site specific	ST2011v4
CGSSpBS455_04858	34	complement(44496..44750)	hypothetical protein	ST2011v4
CGSSpBS455_04883	34	complement(46922..47230)	hypothetical protein	ST2011v4
CGSSpBS455_05160	38	complement(<1..284)	N-acetylmannosamine-6-phosphate 2-epimerase	ST2011v4
CGSSpBS455_05165	39	<1..>271	GTP pyrophosphokinase	ST2011v4
CGSSpBS455_05170	40	complement(<1..140)	phosphoenolpyruvate carboxylase	ST2011v4
CGSSpBS455_05175	41	<1..>447	gamma-glutamyl phosphate reductase	ST2011v4
CGSSpBS455_05180	42	<1..177	IS605/IS200 family transposase	ST2011v4
CGSSpBS455_05185	42	197..379	transposase IS200-family protein	ST2011v4
CGSSpBS455_05190	42	264..464	IS200 family transposase	ST2011v4
CGSSpBS455_05195	43	complement(<1..371)	SmpA/OmlA domain-containing protein	ST2011v4
CGSSpBS455_05200	45	<1..129	D-tyrosyl-tRNA(Tyr) deacylase	ST2011v4
CGSSpBS455_05205	46	complement(<1..343)	cobalt transport protein CbiM	ST2011v4
CGSSpBS455_05210	48	complement(<1..320)	formate hydrogenlyase, subunit G	ST2011v4
CGSSpBS455_05215	49	1..144	hypothetical protein	ST2011v4
CGSSpBS455_05220	49	complement(129..>376)	hypothetical protein	ST2011v4
CGSSpBS455_05225	50	<1..139	protective surface antigen D15	ST2011v4
CGSSpBS455_05741	55	complement(7052..7309)	hypothetical protein	ST2011v4
CGSSpBS455_06546	60	complement(71446..72123)	hypothetical protein	ST2011v4
CGSSpBS455_06561	60	73692..74792	riboflavin biosynthesis protein RibD	ST2011v4
CGSSpBS455_06566	60	74777..75412	riboflavin synthase subunit alpha	ST2011v4
CGSSpBS455_06571	60	75402..76637	3,4-dihydroxy-2-butanone 4-phosphate	ST2011v4
CGSSpBS455_06576	60	76638..77105	riboflavin synthase subunit beta	ST2011v4
CGSSpBS455_06991	62	complement(30305..30883)	hypothetical protein	ST2011v4
CGSSpBS455_06996	62	complement(30896..31237)	hypothetical protein	ST2011v4
CGSSpBS455_09122	94	complement(<1..1310)	hypothetical protein	ST2011v4
CGSSpBS455_09127	94	complement(1315..1665)	hypothetical protein	ST2011v4
CGSSpBS455_09132	94	complement(1674..5282)	hypothetical protein	ST2011v4
CGSSpBS455_09137	94	complement(5269..5619)	hypothetical protein	ST2011v4
CGSSpBS455_09142	94	complement(5658..6038)	hypothetical protein	ST2011v4
CGSSpBS455_09147	94	complement(6043..6456)	Lj965 prophage major tail protein	ST2011v4
CGSSpBS455_09152	94	complement(6459..6827)	hypothetical protein	ST2011v4
CGSSpBS455_09157	94	complement(6824..7339)	hypothetical protein	ST2011v4
CGSSpBS455_09162	94	complement(7314..7652)	hypothetical protein	ST2011v4
CGSSpBS455_09167	94	complement(7633..7944)	hypothetical protein	ST2011v4
CGSSpBS455_09172	94	complement(7946..8134)	hypothetical protein	ST2011v4
CGSSpBS455_09177	94	complement(8124..8306)	hypothetical protein	ST2011v4
CGSSpBS455_09182	94	complement(8318..9163)	major head protein	ST2011v4
CGSSpBS455_09187	94	complement(9170..9334)	hypothetical protein	ST2011v4
CGSSpBS455_09192	94	complement(9344..9754)	phage scaffold protein	ST2011v4
CGSSpBS455_09197	94	complement(9971..10222)	hypothetical protein	ST2011v4
CGSSpBS455_09202	94	complement(10224..10469)	hypothetical protein	ST2011v4
CGSSpBS455_09207	94	complement(10512..10925)	hypothetical protein	ST2011v4
CGSSpBS455_09212	94	complement(10922..11131)	hypothetical protein	ST2011v4
CGSSpBS455_09217	94	complement(11133..12716)	SPP1 family phage head morphogenesis protein	ST2011v4
CGSSpBS455_09222	94	complement(12679..14148)	hypothetical protein	ST2011v4
CGSSpBS455_09227	94	complement(14160..15458)	terminase large subunit	ST2011v4
CGSSpBS455_09232	94	complement(15436..15936)	phage terminase small subunit	ST2011v4
CGSSpBS455_09237	94	complement(16344..16748)	hypothetical protein	ST2011v4
CGSSpBS455_09242	94	complement(16821..17192)	hypothetical protein	ST2011v4
CGSSpBS455_09247	94	complement(17192..17509)	hypothetical protein	ST2011v4
CGSSpBS455_09252	94	complement(17506..17925)	hypothetical protein	ST2011v4
CGSSpBS455_09257	94	complement(17944..18393)	hypothetical protein	ST2011v4
CGSSpBS455_09262	94	complement(18396..18506)	hypothetical protein	ST2011v4
CGSSpBS455_09267	94	complement(18506..19177)	hypothetical protein	ST2011v4
CGSSpBS455_09277	94	complement(19541..19963)	bacteriophage protein	ST2011v4
CGSSpBS455_09282	94	complement(20007..20435)	phage protein	ST2011v4
CGSSpBS455_09287	94	complement(20432..20761)	phage protein	ST2011v4
CGSSpBS455_09292	94	complement(20775..20984)	hypothetical protein	ST2011v4
CGSSpBS455_09297	94	complement(20950..21456)	hypothetical protein	ST2011v4
CGSSpBS455_09302	94	complement(21466..21882)	putative single strand binding protein	ST2011v4
CGSSpBS455_09312	94	complement(21977..22312)	hypothetical protein	ST2011v4
CGSSpBS455_09317	94	complement(22305..22793)	hypothetical protein	ST2011v4
CGSSpBS455_09322	94	complement(22796..23836)	hypothetical protein	ST2011v4
CGSSpBS455_09327	94	complement(23846..24610)	phage protein RecT family	ST2011v4
CGSSpBS455_09332	94	complement(24622..24852)	hypothetical protein	ST2011v4
CGSSpBS455_09337	94	complement(24869..24979)	hypothetical protein	ST2011v4
CGSSpBS455_09342	94	complement(24972..25115)	hypothetical protein	ST2011v4
CGSSpBS455_09347	94	complement(25102..25362)	hypothetical protein	ST2011v4
CGSSpBS455_09352	94	complement(25355..25561)	hypothetical protein	ST2011v4
CGSSpBS455_09357	94	complement(25561..25722)	hypothetical protein	ST2011v4
CGSSpBS455_09362	94	complement(25940..26794)	putative phage DNA replication protein	ST2011v4
CGSSpBS455_09367	94	complement(26804..27472)	hypothetical protein	ST2011v4
CGSSpBS455_09372	94	complement(27445..27699)	hypothetical protein	ST2011v4
CGSSpBS455_09377	94	complement(27696..27923)	Cro/CI family phage transcriptional regulator	ST2011v4
CGSSpBS455_09382	94	complement(28114..28404)	hypothetical protein	ST2011v4
CGSSpBS455_09387	94	complement(28401..28547)	hypothetical protein	ST2011v4
CGSSpBS455_09392	94	28718..28813	hypothetical protein	ST2011v4
CGSSpBS455_09397	94	complement(28942..29064)	hypothetical protein	ST2011v4
CGSSpBS455_09402	94	complement(29138..29413)	hypothetical protein	ST2011v4
CGSSpBS455_09407	94	29587..30393	hypothetical protein	ST2011v4
CGSSpBS455_09412	94	30395..31159	phage protein	ST2011v4
CGSSpBS455_09417	94	31438..32883	site-specific recombinase	ST2011v4
CGSSpBS455_10144	103	63917..64339	MutT/nudix family protein	ST2011v4
CGSSpBS455_10149	103	complement(64359..65108)	transcriptional regulator, MerR family protein	ST2011v4
CGSSpBS455_10154	103	65213..65434	hypothetical protein	ST2011v4
