# Supplementary material for: Generation of Genic Diversity among Streptococcus pneumoniae Strains via Horizontal Gene Transfer during a Chronic Polyclonal Pediatric Infection
Source: PLoS Pathog. 2010 Sep 16;6(9):e1001108. doi: 10.1371/journal.ppat.1001108 (PMC2940740; doi:10.1371/journal.ppat.1001108)
Supplement: Table S3 — List of the coding sequences within the NGs (W) as well as those in the surrounding regions (S) that contain allelic differences among ST13 strains. c = complement. (0.92 MB XLS) [file ppat.1001108.s004.xls]

## Sheet: S3
Table S3: List of the coding sequences within the NGs (W) as well as those in the surrounding regions (S) that contain allelic differences among ST13 strains.c=complement.
S	W	NG	ST13v1 ID	Start position on ST13v1 single fasta assembly	End position on ST13v1 single fasta assembly	ST13v1 Contig	ST13v1 Position on contigs	ST13v1 Annotation	Start	End	CDS size	Surrounding	Within	NG	No ST13v1-ST13v6 SNPs	No ST13v1-ST13v12 SNPs	No ST13v6-ST13v12 SNPs	No ST2011v4-ST13v6 SNPs	No ST13v1-ST2011v4 SNPs	No ST2011v4-ST13v12 SNPs	ST2011v4 ID	ST2011v4 Contig	ST2011v4 Position on contigs	ST2011v4 Annotation	NG	ST13v6 ID	ST13v6 Contig	ST13v6 Position on contig	ST13v6 Annotation	ST13v12 ID	ST13v12 Contig	ST13v12 Position on contig	ST13v12 Annotation	SNP ST13v1vsST13v6	ST13v1-ST13v6 ID check	Genic Distribution	No ST13v1-ST13v6 SNPs	SNP ST13v1vsST13v12	ST13v12 ID from SNP for check only	No ST13v1-ST13v12 SNPs	SNP ST13v6vsST13v12	ST13v6-ST13v12 check ID	No ST13v6-ST13v12 SNPs	SNP ST2011v4vsST13v6	ST2011v4-ST13v6 check	No SNPs ST2011v4-ST13v6	SNP ST13v1vsST2011v4	ST13v1-ST2011v4 check	No SNPs ST13v1-ST2011v4
S		1	CGSSp14BS292_01913	72823	74295	65	67525..69000	ABC transporter solute binding protein - sugar	67525	69000	1475	5002		1				28	28	28	CGSSpBS455_05105	35	c(29812..31287)	ABC transporter, substrate-binding protein	1	CGSSpBS457_10504	88	c(9931..11406)	ABC transporter solute binding protein - sugar	CGSSpBS293_02032	90	47473..48948	ABC transporter solute binding protein - sugar											BS455-BS457	CGSSpBS457_10504	28	BS292-BS455	CGSSpBS455_05105	28
S		1	CGSSp14BS292_01918	74568	75551	65	69270..70256	rhodanese domain protein	69270	70256	986			1				36	36	36	CGSSpBS455_05100	35	c(28554..29540)	hypothetical protein	1	CGSSpBS457_10499	88	c(8675..9661)	rhodanese domain protein	CGSSpBS293_02037	90	49218..50204	rhodanese domain protein											BS455-BS457	CGSSpBS457_10499	36	BS292-BS455	CGSSpBS455_05100	36
S		1	CGSSp14BS292_01928	75829	76686	65	70531..71391	hypothetical protein	70531	71391	860			1				53	53	53	CGSSpBS455_05095	35	c(27419..28279)	hypothetical protein	1	CGSSpBS457_10489	88	c(7540..8400)	hypothetical protein	CGSSpBS293_02047	90	50479..51339	hypothetical protein											BS455-BS457	CGSSpBS457_10489	53	BS292-BS455	CGSSpBS455_05095	53
S		1	CGSSp14BS292_01933	76764	77825	65	c(71463..72527)	hypothetical protein	71463	72527	1064			1				67	67	67	CGSSpBS455_05090	35	26283..27347	hypothetical protein	1	CGSSpBS457_10484	88	6404..7468	hypothetical protein	CGSSpBS293_02052	90	c(51411..52475)	hypothetical protein											BS455-BS457	CGSSpBS457_10484	67	BS292-BS455	CGSSpBS455_05090	67
B	W	1	CGSSp14BS292_01938	77886	78794	65	c(72585..73496)	hypothetical protein	72585	73496	911		6222	1		45	45	106	106	61	CGSSpBS455_05085	35	25309..26220	hypothetical protein	1	CGSSpBS457_10479	88	5435..6346	hypothetical protein	CGSSpBS293_02057	90	c(52533..53444)	hypothetical protein					BS292-BS293	CGSSp9vBS293_02057	45	BS457-BS293	CGSSp9vBS293_02057	45	BS455-BS457	CGSSpBS457_10479	106	BS292-BS455	CGSSpBS455_05085	106
	W	1	CGSSp14BS292_01943	78790	79380	65	c(73489..74082)	hypothetical protein	73489	74082	593			1		13	13	13	13		CGSSpBS455_05080	35	24723..25316	hypothetical protein	1	CGSSpBS457_10474	88	4849..5442	hypothetical protein	CGSSpBS293_02062	90	c(53437..54030)	hypothetical protein					BS292-BS293	CGSSp9vBS293_02062	13	BS457-BS293	CGSSp9vBS293_02062	13	BS455-BS457	CGSSpBS457_10474	13	BS292-BS455	CGSSpBS455_05080	13
S		1	CGSSp14BS292_01963	82255	84102	65	76957..78807	CapD protein, required for the biosynthesis of	76957	78807	1850			1	1	1			1		CGSSpBS455_05060	35	c(19998..21848)	polysaccharide biosynthesis protein	1	CGSSpBS457_10454	88	c(124..1974)	CapD protein, required for the biosynthesis of	CGSSpBS293_02082	90	56905..58755	CapD protein, required for the biosynthesis of	1 SNP	CGSSpBS457_10454	292 differs from all, and 455/457/293 the same	1	BS292-BS293	CGSSp9vBS293_02082	1							BS292-BS455	CGSSpBS455_05060	1
	W	2	CGSSp14BS292_02103	102537	102812	65	97239..97517	hypothetical protein	97239	97517	278		6439	2	1	1			1		CGSSpBS455_04935	35	c(1289..1567)	hypothetical protein	2	CGSSpBS457_08274	58	9057..9335	hypothetical protein	CGSSpBS293_02222	90	77187..77465	hypothetical protein	BS292-BS457	CGSSpBS457_08274		1	BS292-BS293	CGSSp9vBS293_02222	1							BS292-BS455	CGSSpBS455_04935	1
	W	2	CGSSp14BS292_02113	103102	104928	65	97804..99633	pneumococcal surface protein A	97804	99633	1829			2	34	34			1		CGSSpBS455_06826	60	c(124604..124786)	pneumococcal surface protein A	2	CGSSpBS457_01187	9	<1..663	pneumococcal surface protein A	CGSSpBS293_02232	90	77751..79595	pneumococcal surface protein A	BS292-BS457	CGSSpBS457_01187		34	BS292-BS293	CGSSp9vBS293_02232	34							BS292-BS455		1
	W	2	CGSSp14BS292_02118	105336	106454	65	100038..101159	tRNA	100038	101159	1121			2	13	13			13		CGSSpBS455_06821	60	c(123083..124204)	tRNA	2	CGSSpBS457_01197	9	1063..2184	tRNA	CGSSpBS293_02237	90	79995..81116	tRNA	BS292-BS457	CGSSpBS457_01197		13	BS292-BS293	CGSSp9vBS293_02237	13							BS292-BS455	CGSSpBS455_06821	13
	W	2	CGSSp14BS292_02123	106598	107050	65	101300..101755	hypothetical protein	101300	101755	455			2	21	21			21		CGSSpBS455_06816	60	c(122487..122942)	MutT/nudix family protein	2	CGSSpBS457_01202	9	2325..2780	MutT/nudix family protein	CGSSpBS293_02242	90	81257..81712	MutT/nudix family protein	BS292-BS457	CGSSpBS457_01202		21	BS292-BS293	CGSSp9vBS293_02242	21							BS292-BS455	CGSSpBS455_06816	21
	W	2	CGSSp14BS292_02128	107063	108973	65	101765..103678	glucose-inhibited division protein A	101765	103678	1913			2	1	1			1		CGSSpBS455_06811	60	c(120564..122477)	tRNA uridine 5-carboxymethylaminomethyl	2	CGSSpBS457_01207	9	2790..4703	glucose-inhibited division protein A	CGSSpBS293_02247	90	81722..83635	glucose-inhibited division protein A	BS292-BS457	CGSSpBS457_01207		1	BS292-BS293	CGSSp9vBS293_02247	1							BS292-BS455	CGSSpBS455_06811	1
S		3	CGSSp14BS292_02223	121987	123483	65	116689..118188	hypothetical protein	116689	118188	1499	41032		3				1	2	1	CGSSpBS455_06726	60	c(106743..107552)	hypothetical protein	3	CGSSpBS457_01302	9	17714..19213	hypothetical protein	CGSSpBS293_02342	90	96647..98146	hypothetical protein											BS455-BS457	CGSSpBS457_01302	1	BS292-BS455	CGSSpBS455_06721	2
S		3	CGSSp14BS292_02293	136554	137381	65	131256..132086	ABC transporter substrate-binding protein -	131256	132086	830			3					1		CGSSpBS455_06651	60	c(92151..92981)	ABC transporter, substrate-binding protein	3	CGSSpBS457_01377		FILL	FILL	CGSSpBS293_02417														BS455-BS457			BS292-BS455	CGSSpBS455_06651	1
S		3	CGSSp14BS292_02338	143991	145658	65	138693..140363	sensor histidine kinase, putative	138693	140363	1670			3				1	1	1	CGSSpBS455_06616	60	c(84926..86596)	sensor histidine kinase, putative	3	CGSSpBS457_01412	9	39719..41389	sensor histidine kinase, putative	CGSSpBS293_02452	90	118651..120321	sensor histidine kinase, putative											BS455-BS457	CGSSpBS457_01412	1	BS292-BS455	CGSSpBS455_06616	1
S		3	CGSSp14BS292_02343	145673	146956	65	140375..141661	response regulator	140375	141661	1286			3				1	1	1	CGSSpBS455_06611	60	c(83628..84914)	response regulator	3	CGSSpBS457_01417	9	41401..42687	response regulator	CGSSpBS293_02457	90	120333..121619	response regulator											BS455-BS457	CGSSpBS457_01417	1	BS292-BS455	CGSSpBS455_06611	1
S		3	CGSSp14BS292_02383	151209	153155	65	145911..147860	DNA mismatch repair protein	145911	147860	1949			3				143	143	143	CGSSpBS455_06581	60	c(77430..79379)	DNA mismatch repair protein	3	CGSSpBS457_01457	9	46937..48886	DNA mismatch repair protein	CGSSpBS293_02497	90	125869..127818	DNA mismatch repair protein											BS455-BS457	CGSSpBS457_01457	143	BS292-BS455	CGSSpBS455_06581	143
S		3	Missing	151209							0			3							CGSSpBS455_06576	60	76638..77105	riboflavin synthase subunit beta	3	Missing				Missing						BS455 Unique
S		3	Missing	151209							0			3							CGSSpBS455_06571	60	75402..76637	3,4-dihydroxy-2-butanone 4-phosphate	3	Missing				Missing						BS455 Unique
S		3	Missing	151209							0			3							CGSSpBS455_06566	60	74777..75412	riboflavin synthase subunit alpha	3	Missing				Missing						BS455 Unique
S		3	Missing	151209							0			3							CGSSpBS455_06561	60	73692..74792	riboflavin biosynthesis protein RibD	3	Missing				Missing						BS455 Unique
S		3	CGSSp14BS292_02388	153174	153764	65	147876..148469	holliday junction DNA helicase RuvA	147876	148469	593			3				30	30	30	CGSSpBS455_06556	60	c(72693..73286)	Holliday junction DNA helicase RuvA	3	CGSSpBS457_01462	9	48902..49495	holliday junction DNA helicase RuvA	CGSSpBS293_02502	90	127834..128427	holliday junction DNA helicase RuvA											BS455-BS457	CGSSpBS457_01462	30	BS292-BS455	CGSSpBS455_06556	30
S		3	Missing	153174							0			3							CGSSpBS455_06546	60	c(71446..72123)	hypothetical protein	3	Missing				Missing						BS455 Unique
S		3	CGSSp14BS292_02398	153965	154150	65	148667..148855	ImpB/MucB/SamB family protein	148667	148855	188			3							Missing				3	CGSSpBS457_01472	9	49693..49881	ImpB/MucB/SamBfamilyprotein	CGSSpBS293_02512	90	128625..128813	ImpB/MucB/SamBfamilyprotein			BS292/BS457/BS293
S		3	CGSSp14BS292_02403	154150	154392	65	148852..149097	ImpB/MucB/SamB family protein	148852	149097	245			3							Missing				3	CGSSpBS457_01477	9	49878..50123	ImpB/MucB/SamBfamilyprotein	CGSSpBS293_02517	90	128810..129055	ImpB/MucB/SamBfamilyprotein			BS292/BS457/BS293
S		3	CGSSp14BS292_02408	154392	154724	65	149094..149429	hypothetical protein	149094	149429	335			3							Missing				3	CGSSpBS457_01482	9	50120..50455	hypotheticalprotein	CGSSpBS293_02522	90	129052..129387	hypotheticalprotein			BS292/BS457/BS293
S		3	CGSSp14BS292_02413	154740	155105	65	149442..149810	hypothetical protein	149442	149810	368			3							Missing				3	CGSSpBS457_01487	9	50468..50836	hypotheticalprotein	CGSSpBS293_02527	90	129400..129768	hypotheticalprotein			BS292/BS457/BS293
S		3	CGSSp14BS292_02418	155095	155391	65	149797..150096	hypothetical protein	149797	150096	299			3							Missing				3	CGSSpBS457_01492	9	50823..51122	hypotheticalprotein	CGSSpBS293_02532	90	129755..130054	hypotheticalprotein			BS292/BS457/BS293
S		3	CGSSp14BS292_02423	155515	156975	65	c(150214..151677)	Macrolide-specific ABC-type efflux carrier	150214	151677	1463			3							Missing				3	CGSSpBS457_01497	9	c(51240..52703)	Macrolide-specificABC-typeeffluxcarrier	CGSSpBS293_02537	90	c(130172..131635)	Macrolide-specificABC-typeeffluxcarrier			BS292/BS457/BS293
S		3	CGSSp14BS292_02428	156999	158213	65	c(151698..152915)	Macrolide-efflux protein	151698	152915	1217			3							Missing				3	CGSSpBS457_01502	9	c(52724..53941)	Macrolide-effluxprotein	CGSSpBS293_02542	90	c(131656..132873)	Macrolide-effluxprotein			BS292/BS457/BS293
S		3	CGSSp14BS292_02433	158602	158769	65	c(153301..153471)	hypothetical protein	153301	153471	170			3							Missing				3	CGSSpBS457_01507	9	c(54327..54497)	hypotheticalprotein	CGSSpBS293_02547	90	c(133259..133429)	hypotheticalprotein			BS292/BS457/BS293
S		3	CGSSp14BS292_02438	159337	159747	65	154039..154452	DNA-3-methyladenine glycosylase 1	154039	154452	413			3				34	34	34	CGSSpBS455_06551	60	c(72120..72683)	DNA-3-methyladenine glycosylase I	3	CGSSpBS457_01512	9	55065..55478	DNA-3-methyladenine glycosylase 1	CGSSpBS293_02552	90	133996..134409	DNA-3-methyladenine glycosylase 1											BS455-BS457	CGSSpBS457_01512	34	BS292-BS455	CGSSpBS455_06551	34
S		3	CGSSp14BS292_02443	159843	160103	65	c(154542..154805)	integral membrane protein	154542	154805	263			3							Missing				3	CGSSpBS457_01517	9	c(55568..55831)	integralmembraneprotein	CGSSpBS293_02557	90	c(134499..134762)	integralmembraneprotein			BS292/BS457/BS293
S		3	CGSSp14BS292_02448	160212	161243	65	c(154911..155945)	MccC family protein	154911	155945	1034			3				68	68	68	CGSSpBS455_06541	60	70260..71291	mccC family protein	3	CGSSpBS457_01522	9	c(55937..56971)	MccC family protein	CGSSpBS293_02562	90	c(134868..135902)	MccC family protein											BS455-BS457	CGSSpBS457_01522	68	BS292-BS455	CGSSpBS455_06541	68
S		3	CGSSp14BS292_02453	161389	162063	65	c(156088..156765)	membrnae protein, putative	156088	156765	677			3				45	45	45	CGSSpBS455_06536	60	69322..70005	hypothetical protein	3	CGSSpBS457_01527	9	c(57114..57791)	membrnae protein, putative	CGSSpBS293_02567	90	c(136045..136722)	membrnae protein, putative											BS455-BS457	CGSSpBS457_01527	45	BS292-BS455	CGSSpBS455_06536	45
S		3	CGSSp14BS292_02458	162078	163019	65	c(156777..157721)	magnesium and cobalt transporter	156777	157721	944			3				32	32	32	CGSSpBS455_06531	60	68366..69310	CorA-like Mg2+ transporter protein	3	CGSSpBS457_01532	9	c(57803..58747)	magnesium and cobalt transporter	CGSSpBS293_02572	90	c(136734..137678)	magnesium and cobalt transporter											BS455-BS457	CGSSpBS457_01532	32	BS292-BS455	CGSSpBS455_06531	32
B	W	3	CGSSp14BS292_02463	163151	165979	65	157853..160684	excinuclease ABC subunit A	157853	160684	2831		5403	3		60	60	228	228	168	CGSSpBS455_06526	60	c(65403..68234)	excinuclease ABC subunit A	3	CGSSpBS457_01537	9	58879..61710	excinuclease ABC subunit A	CGSSpBS293_02577	90	137810..140641	excinuclease ABC subunit A			BS455-Bs293 difference on first hapf of the gene		BS292-BS293	CGSSp9vBS293_02577	60	BS457-BS293	CGSSp9vBS293_02577	60	BS455-BS457	CGSSpBS457_01537	228	BS292-BS455	CGSSpBS455_06526	228
	W	3	CGSSp14BS292_02468	165975	167033	65	160677..161738	peptidase M24 family protein	160677	161738	1061			3		63	63	63	63		CGSSpBS455_06521	60	c(64349..65410)	putative metallopeptidase	3	CGSSpBS457_01542	9	61703..62764	peptidase M24 family protein	CGSSpBS293_02582	90	140634..141695	peptidase M24 family protein					BS292-BS293	CGSSp9vBS293_02582	63	BS457-BS293	CGSSp9vBS293_02582	63	BS455-BS457	CGSSpBS457_01542	63	BS292-BS455	CGSSpBS455_06521	63
	W	3	CGSSp14BS292_02488	168288	168551	65	162990..163256	hypothetical protein	162990	163256	266			3		1	1	1	1		CGSSpBS455_06506	60	c(62831..63097)	hypothetical protein	3	CGSSpBS457_01562	9	64016..64282	hypothetical protein	CGSSpBS293_02602	90	142947..143213	hypothetical protein					BS292-BS293	CGSSp9vBS293_02602	1	BS457-BS293	CGSSp9vBS293_02602	1	BS455-BS457	CGSSpBS457_01562	1	BS292-BS455	CGSSpBS455_06506	1
S		4	CGSSp14BS292_03028	235371	235703	65	230073..230408	hypothetical protein	230073	230408	335	84729		4		1	1			1	CGSSpBS455_08295	72	23367..23702	hypothetical protein	4	CGSSpBS457_02092	9	131101..131436	hypothetical protein	CGSSpBS293_03137	90	210029..210376	hypothetical protein					BS292-BS293	CGSSp9vBS293_03137	1	BS457-BS293	CGSSp9vBS293_03137	1
S		4	CGSSp14BS292_03058	240169	246483	65	234871..241188	PblB	234871	241188	6317			4				1	1	1	CGSSpBS455_08580	79	c(1788..>4686)	hypothetical protein	4	CGSSpBS457_06452	41	<1..4595	PblB	CGSSpBS293_06976	168	<1..4595	PblB											BS455-BS457	CGSSpBS457_06452	1	BS292-BS455	CGSSpBS455_08580	1
S		4	CGSSp14BS292_03123	252939	253739	65	234871..241188	phosphatidate cytidylyltransferase	247641	248444	803			4				4	4	4	CGSSpBS455_06161	60	c(12176..12979)	phosphatidate cytidylyltransferase	4	CGSSpBS457_06517	41	11049..11852	phosphatidate cytidylyltransferase	CGSSpBS293_07041	168	11049..11852	phosphatidate cytidylyltransferase											BS455-BS457	CGSSpBS457_06517	4	BS292-BS455	CGSSpBS455_06161	4
S		4	CGSSp14BS292_03133	255036	256886	65	249738..251591	prolyl-tRNA synthetase	249738	251591	1853			4				7	7	7	CGSSpBS455_06151	60	c(9029..10882)	prolyl-tRNA synthetase	4	CGSSpBS457_06527	41	13146..14999	prolyl-tRNA synthetase	CGSSpBS293_07051	168	13146..14999	prolyl-tRNA synthetase											BS455-BS457	CGSSpBS457_06527	7	BS292-BS455	CGSSpBS455_06151	7
S		4	CGSSp14BS292_03138	256988	258364	65	251690..253069	glycosyl hydrolase, family 1	251690	253069	1379			4				5	5	5	CGSSpBS455_06146	60	c(7551..8930)	glycosyl hydrolase, family protein 1	4	CGSSpBS457_06532	41	15098..16477	glycosyl hydrolase, family 1	CGSSpBS293_07056	168	15098..16477	glycosyl hydrolase, family 1											BS455-BS457	CGSSpBS457_06532	5	BS292-BS455	CGSSpBS455_06146	5
S		4	CGSSp14BS292_03143	258559	260364	65	253261..255069	glutamine-fructose-6-phosphate transaminase	253261	255069	1808			4				38	38	38	CGSSpBS455_06141	60	c(5550..7358)	glucosamine--fructose-6-phosphate	4	CGSSpBS457_06537	41	16669..18477	glutamine-fructose-6-phosphate transaminase	CGSSpBS293_07061	168	16669..18477	glutamine-fructose-6-phosphate transaminase											BS455-BS457	CGSSpBS457_06537	38	BS292-BS455	CGSSpBS455_06141	38
S		4	CGSSp14BS292_03163	261790	265650	65	c(256489..260352)	alkaline amylopullulanase, putative	256489	260352	3863			4				25	25	25	CGSSpBS455_06131	60	333..4130	alkaline amylopullulanase, putative	4	CGSSpBS457_06557	41	c(19897..23760)	alkaline amylopullulanase, putative	CGSSpBS293_07081	168	c(19897..23760)	alkaline amylopullulanase, putative											BS455-BS457	CGSSpBS457_06557	25	BS292-BS455	CGSSpBS455_06131	25
S		4	CGSSp14BS292_03188	267395	269473	65	262097..264178	elongation factor G	262097	264178	2081			4				4	4	4	CGSSpBS455_06856	62	1629..3710	elongation factor G	4	CGSSpBS457_06582	41	25505..27586	elongation factor G	CGSSpBS293_07106	168	25505..27586	elongation factor G											BS455-BS457	CGSSpBS457_06582	4	BS292-BS455	CGSSpBS455_06856	4
S		4	CGSSp14BS292_03193	269580	273968	65	264282..268673	DNA polymerase III PolC	264282	268673	4391			4				9	9	9	CGSSpBS455_06861	62	3814..8205	DNA polymerase III PolC	4	CGSSpBS457_06587	41	27690..32081	DNA polymerase III PolC	CGSSpBS293_07111	168	27690..32081	DNA polymerase III PolC											BS455-BS457	CGSSpBS457_06587	9	BS292-BS455	CGSSpBS455_06861	9
S		4	CGSSp14BS292_03248	280682	281668	65	c(275381..276370)	Phosphotransferase system, mannose-specific	275381	276370	989			4				1	1	1	CGSSpBS455_06911	62	c(14868..15857)	PTS system, mannose-specific IIAB components	4	CGSSpBS457_06642	41	c(38789..39778)	Phosphotransferase system, mannose-specific	CGSSpBS293_07166	168	c(38789..39778)	Phosphotransferase system, mannose-specific											BS455-BS457	CGSSpBS457_06642	1	BS292-BS455	CGSSpBS455_06911	1
S		4	CGSSp14BS292_03258	283263	284072	65	c(277962..278774)	Cof family protein	277962	278774	812			4				15	15	15	CGSSpBS455_06921	62	c(17447..18259)	putative haloacid dehalogenase-like hydrolase	4	CGSSpBS457_06652	41	c(41370..42182)	Cof family protein	CGSSpBS293_07176	168	c(41370..42182)	Cof family protein											BS455-BS457	CGSSpBS457_06652	15	BS292-BS455	CGSSpBS455_06921	15
S		4	CGSSp14BS292_03263	284262	285677	65	278964..280382	xanthine/uracil permease family protein	278964	280382	1418			4				49	49	49	CGSSpBS455_06926	62	18449..19867	xanthine/uracil permease family protein	4	CGSSpBS457_06657	41	42373..43791	xanthine/uracil permease family protein	CGSSpBS293_07181	168	42372..43790	xanthine/uracil permease family protein											BS455-BS457	CGSSpBS457_06657	49	BS292-BS455	CGSSpBS455_06926	49
S		4	CGSSp14BS292_03268	285738	286442	65	280440..281147	hypothetical protein	280440	281147	707			4				60	60	60	CGSSpBS455_06931	62	19920..20627	CAAX amino terminal protease family protein	4	CGSSpBS457_06662	41	43849..44556	hypothetical protein	CGSSpBS293_07186	168	43848..44555	hypothetical protein											BS455-BS457	CGSSpBS457_06662	60	BS292-BS455	CGSSpBS455_06931	60
S		4	CGSSp14BS292_03278	286644	287621	65	281346..282326	dihydropteroate synthase	281346	282326	980			4				69	69	69	CGSSpBS455_06936	62	20722..21696	dihydropteroate synthase	4	CGSSpBS457_06672	41	44755..45735	dihydropteroate synthase	CGSSpBS293_07196	168	44754..45734	dihydropteroate synthase											BS455-BS457	CGSSpBS457_06672	69	BS292-BS455	CGSSpBS455_06936	69
S		4	CGSSp14BS292_03283	287626	288945	65	282328..283650	folylpolyglutamate synthase	282328	283650	1322			4				104	104	104	CGSSpBS455_06941	62	21698..23020	dihydrofolate synthetase	4	CGSSpBS457_06677	41	45737..47059	folylpolyglutamate synthase	CGSSpBS293_07201	168	45736..47058	folylpolyglutamate synthase											BS455-BS457	CGSSpBS457_06677	104	BS292-BS455	CGSSpBS455_06941	104
S		4	CGSSp14BS292_03288	288929	289480	65	283631..284185	GTP cyclohydrolase I	283631	284185	554			4				18	18	18	CGSSpBS455_06946	62	23001..23555	GTP cyclohydrolase I	4	CGSSpBS457_06682	41	47040..47594	GTP cyclohydrolase I	CGSSpBS293_07206	168	47039..47593	GTP cyclohydrolase I											BS455-BS457	CGSSpBS457_06682	18	BS292-BS455	CGSSpBS455_06946	18
S		4	CGSSp14BS292_03323	293324	295534	65	288026..290239	glycosyl hydrolase, family protein 31	288026	290239	2213			4		55	55	63	63	8	CGSSpBS455_06981	62	27396..29609	glycosy hydrolase family protein	4	CGSSpBS457_06717	41	51435..53648	glycosyl hydrolase, family protein 31	CGSSpBS293_07241	168	51434..53647	glycosyl hydrolase, family protein 31					BS292-BS293	CGSSp9vBS293_07241	55	BS457-BS293	CGSSp9vBS293_07241	55	BS455-BS457	CGSSpBS457_06717	63	BS292-BS455	CGSSpBS455_06981	63
S		4	CGSSp14BS292_03328	295762	296235	65	c(290461..290937)	glutathione peroxidase	290461	290937	476			4				51	51	51	CGSSpBS455_06986	62	c(29832..30308)	glutathione peroxidase	4	CGSSpBS457_06722	41	c(53870..54346)	glutathione peroxidase	CGSSpBS293_07246	168	c(53869..54345)	glutathione peroxidase											BS455-BS457	CGSSpBS457_06722	51	BS292-BS455	CGSSpBS455_06986	51
S		4	Missing	295762							0			4							CGSSpBS455_06991	62	c(30305..30883)	hypothetical protein	4	Missing				Missing						BS455 Unique
S		4	Missing	295762							0			4							CGSSpBS455_06996	62	c(30896..31237)	hypothetical protein	4	Missing				Missing						BS455 Unique
S		5	CGSSp14BS292_03333	296458	299658	65	291160..294363	Hyaluronate lyase precursor	291160	294363	3203			5							Missing				5	CGSSpBS457_06727	41	54569..57772	Hyaluronatelyaseprecursor	CGSSpBS293_07251	168	54568..57771	Hyaluronatelyaseprecursor			BS292/BS457/BS293
S		5	CGSSp14BS292_03338	300197	300427	65	294899..295132	transposase of IS200 family protein	294899	295132	233			5							Missing				5	CGSSpBS457_06732	41	58209..58541	transposaseofIS200familyprotein	CGSSpBS293_07256	168	58208..58540	transposaseofIS200familyprotein			BS292/BS457/BS293
S		5	CGSSp14BS292_03343	300808	301434	65	c(295507..296136)	keto-hydroxyglutarate-aldolase/keto-deoxy-	295507	296136	629			5							Missing				5	CGSSpBS457_06737	41	c(58916..59545)	keto-hydroxyglutarate-aldolase/keto-deoxy-	CGSSpBS293_07261	168	c(58915..59544)	keto-hydroxyglutarate-aldolase/keto-deoxy-			BS292/BS457/BS293
S		5	CGSSp14BS292_03348	301447	302445	65	c(296146..297147)	2-keto-3-deoxygluconate kinase	296146	297147	1001			5							Missing				5	CGSSpBS457_06742	41	c(59555..60556)	2-keto-3-deoxygluconatekinase	CGSSpBS293_07266	168	c(59554..60555)	2-keto-3-deoxygluconatekinase			BS292/BS457/BS293
S		5	CGSSp14BS292_03353	302479	303117	65	c(297178..297819)	ribose 5-phosphate isomerase RpiB	297178	297819	641			5							Missing				5	CGSSpBS457_06747	41	c(60587..61228)	ribose5-phosphateisomeraseRpiB	CGSSpBS293_07271	168	c(60586..61227)	ribose5-phosphateisomeraseRpiB			BS292/BS457/BS293
S		5	CGSSp14BS292_03358	303139	303951	65	c(297838..298653)	gluconate 5-dehydrogenase (5-keto-D-gluconate	297838	298653	815			5							Missing				5	CGSSpBS457_06752	41	c(61247..62062)	gluconate5-dehydrogenase(5-keto-D-gluconate	CGSSpBS293_07276	168	c(61246..62061)	gluconate5-dehydrogenase(5-keto-D-gluconate			BS292/BS457/BS293
S		5	CGSSp14BS292_03363	304223	304654	65	298925..299359	phosphotransferase system sugar-specific EII	298925	299359	434			5							Missing				5	CGSSpBS457_06757	41	62334..62768	phosphotransferasesystemsugar-specificEII	CGSSpBS293_07281	168	62333..62767	phosphotransferasesystemsugar-specificEII			BS292/BS457/BS293
S		5	CGSSp14BS292_03368	304669	305856	65	299371..300561	glucuronyl hydrolase	299371	300561	1190			5							Missing				5	CGSSpBS457_06762	41	62780..63970	glucuronylhydrolase	CGSSpBS293_07286	168	62779..63969	glucuronylhydrolase			BS292/BS457/BS293
S		5	CGSSp14BS292_03373	305870	306358	65	300572..301063	N-acetylgalactosamine-specific	300572	301063	491			5							Missing				5	CGSSpBS457_06767	41	63981..64472	N-acetylgalactosamine-specific	CGSSpBS293_07291	168	63980..64471	N-acetylgalactosamine-specific			BS292/BS457/BS293
S		5	CGSSp14BS292_03378	306376	307152	65	301078..301857	phosphotransferase system sugar-specific EII	301078	301857	779			5							Missing				5	CGSSpBS457_06772	41	64487..65266	phosphotransferasesystemsugar-specificEII	CGSSpBS293_07296	168	64486..65265	phosphotransferasesystemsugar-specificEII			BS292/BS457/BS293
S		5	CGSSp14BS292_03383	307142	307957	65	301844..302662	PTS system, IID component	301844	302662	818			5							Missing				5	CGSSpBS457_06777	41	65253..66071	PTSsystem,IIDcomponent	CGSSpBS293_07301	168	65252..66070	PTSsystem,IIDcomponent			BS292/BS457/BS293
S		5	CGSSp14BS292_03388	307960	308250	65	302662..302955	preprotein translocase, YajC subunit	302662	302955	293			5							Missing				5	CGSSpBS457_06782	41	66071..66364	preproteintranslocase,YajCsubunit	CGSSpBS293_07306	168	66070..66363	preproteintranslocase,YajCsubunit			BS292/BS457/BS293
S		5	CGSSp14BS292_03393	308275	310173	65	302977..304878	oligohyaluronate lyase	302977	304878	1901			5							Missing				5	CGSSpBS457_06787	41	66386..68287	oligohyaluronatelyase	CGSSpBS293_07311	168	66385..68286	oligohyaluronatelyase			BS292/BS457/BS293
S		5	CGSSp14BS292_03398	310236	311234	65	304938..305939	sugar binding transcriptional regulator RegR	304938	305939	1001			5							Missing				5	CGSSpBS457_06792	41	68347..69348	sugarbindingtranscriptionalregulatorRegR	CGSSpBS293_07316	168	68346..69347	sugarbindingtranscriptionalregulatorRegR			BS292/BS457/BS293
S		5	CGSSp14BS292_03403	311350	311682	65	c(306049..306384)	hypothetical protein	306049	306384	335			5							Missing				5	CGSSpBS457_06797	41	c(69458..69793)	hypotheticalprotein	CGSSpBS293_07321	168	c(69457..69792)	hypotheticalprotein			BS292/BS457/BS293
S		5	CGSSp14BS292_03408	311696	311935	65	c(306395..306637)	hypothetical protein	306395	306637	242			5				4	4	4	CGSSpBS455_07001	62	c(31248..31490)	hypothetical protein	5	CGSSpBS457_06802	41	c(69804..70046)	hypothetical protein	CGSSpBS293_07326	168	c(69803..70045)	hypothetical protein											BS455-BS457	CGSSpBS457_06802	4	BS292-BS455	CGSSpBS455_07001	4
S		5	CGSSp14BS292_03418	312091	312492	65	c(306790..307194)	hypothetical protein	306790	307194	404			5				23	23	8	CGSSpBS455_07006	62	c(31501..32043)	hypothetical protein	5	CGSSpBS457_06807	41	c(70057..70308)	hypothetical protein	CGSSpBS293_07331	168	c(70056..70307)	hypothetical protein											BS455-BS457	CGSSpBS457_06812	23	BS292-BS455	CGSSpBS455_07006	23
S		5	CGSSp14BS292_03423	312511	312702	65	c(307210..307404)	conserved domain protein	307210	307404	194			5				6	6	6	CGSSpBS455_07011	62	c(32059..32253)	transcriptional regulator, putative	5	CGSSpBS457_06817	41	c(70619..70813)	conserved domain protein	CGSSpBS293_07341	168	c(70618..70812)	conserved domain protein											BS455-BS457	CGSSpBS457_06817	6	BS292-BS455	CGSSpBS455_07011	6
S		5	CGSSp14BS292_03428	312869	313816	65	307571..308521	S-adenosyl-methyltransferase MraW	307571	308521	950			5				33	33	33	CGSSpBS455_07016	62	32419..33369	S-adenosyl-methyltransferase MraW	5	CGSSpBS457_06822	41	70980..71930	S-adenosyl-methyltransferase MraW	CGSSpBS293_07346	168	70979..71929	S-adenosyl-methyltransferase MraW											BS455-BS457	CGSSpBS457_06822	33	BS292-BS455	CGSSpBS455_07016	33
S		5	CGSSp14BS292_03433	313831	314145	65	308533..308850	cell division protein FtsL	308533	308850	317			5				3	3	3	CGSSpBS455_07021	62	33381..33698	cell division protein FtsL	5	CGSSpBS457_06827	41	71942..72259	cell division protein FtsL	CGSSpBS293_07351	168	71941..72258	cell division protein FtsL											BS455-BS457	CGSSpBS457_06827	3	BS292-BS455	CGSSpBS455_07021	3
S		5	CGSSp14BS292_03438	314152	316401	65	308854..311106	penicillin-binding protein 2X	308854	311106	2252			5				76	76	76	CGSSpBS455_07026	62	33702..35954	putative penicillin binding protein 2x	5	CGSSpBS457_06832	41	72263..74515	penicillin-binding protein 2X	CGSSpBS293_07356	168	72262..74514	penicillin-binding protein 2X											BS455-BS457	CGSSpBS457_06832	76	BS292-BS455	CGSSpBS455_07026	76
S		5	CGSSp14BS292_03443	316406	317383	65	311108..312088	phospho-N-acetylmuramoyl-pentapeptide-	311108	312088	980			5				50	50	50	CGSSpBS455_07031	62	35956..36936	phospho-N-acetylmuramoyl-pentapeptide-	5	CGSSpBS457_06837	41	74517..75497	phospho-N-acetylmuramoyl-pentapeptide-	CGSSpBS293_07361	168	74516..75496	phospho-N-acetylmuramoyl-pentapeptide-											BS455-BS457	CGSSpBS457_06837	50	BS292-BS455	CGSSpBS455_07031	50
S		5	CGSSp14BS292_03448	317526	317711	65	312228..312416	hypothetical protein	312228	312416	188			5							Missing				5	CGSSpBS457_06842	41	75637..75825	hypotheticalprotein	CGSSpBS293_07366	168	75636..75824	hypotheticalprotein			BS292/BS457/BS293
S		5	CGSSp14BS292_03458	317995	320097	65	312697..314802	ATP-dependent Clp protease ATP-binding subunit	312697	314802	2105			5				162	162	162	CGSSpBS455_07036	62	37480..39585	ATP-dependent Clp protease ATP-binding subunit	5	CGSSpBS457_06852	41	76106..78211	ATP-dependent Clp protease ATP-binding subunit	CGSSpBS293_07376	168	76105..78210	ATP-dependent Clp protease ATP-binding subunit											BS455-BS457	CGSSpBS457_06852	162	BS292-BS455	CGSSpBS455_07036	162
B	W	5	CGSSp14BS292_03468	320957	321436	65	c(315656..316138)	S-ribosylhomocysteinase LuxS	315656	316138	482		29585	5	29	29		8	37	8	CGSSpBS455_07041	62	c(39647..40129)	S-ribosylhomocysteinase	5	CGSSpBS457_06862	41	c(79065..79547)	S-ribosylhomocysteinase LuxS	CGSSpBS293_07386	168	c(79064..79546)	S-ribosylhomocysteinase LuxS	BS292-BS457	CGSSpBS457_06862		29	BS292-BS293	CGSSp9vBS293_07386	29				BS455-BS457	CGSSpBS457_06862	8	BS292-BS455	CGSSpBS455_07041	37
	W	5	CGSSp14BS292_03473	321534	323015	65	c(316233..317717)	hypothetical protein	316233	317717	1484			5	93	93			93		CGSSpBS455_07046	62	c(40224..41708)	hypothetical protein	5	CGSSpBS457_06867	41	c(79642..81126)	hypothetical protein	CGSSpBS293_07391	168	c(79641..81125)	hypothetical protein	BS292-BS457	CGSSpBS457_06867		93	BS292-BS293	CGSSp9vBS293_07391	93							BS292-BS455	CGSSpBS455_07046	93
	W	5	CGSSp14BS292_03478	323168	324772	65	317870..319477	trehalose-6-phosphate hydrolase	317870	319477	1607			5	122	122		2	124	2	CGSSpBS455_07051	62	41861..43468	glucan 1,6-alpha-glucosidase	5	CGSSpBS457_06872	41	81279..82886	glucan 1,6-alpha-glucosidase	CGSSpBS293_07396	168	81278..82885	glucan 1,6-alpha-glucosidase	BS292-BS457	CGSSpBS457_06872		122	BS292-BS293	CGSSp9vBS293_07396	122				BS455-BS457	CGSSpBS457_06872	2	BS292-BS455	CGSSpBS455_07051	124
	W	5	CGSSp14BS292_03493	325841	327283	65	320543..321988	integral membrane regulatory protein Cps2A	320543	321988	1445			5							Missing				5	Missing				Missing						BS292 Unique
	W	5	CGSSp14BS292_03508	328027	328716	65	322729..323421	capsular polysaccharide biosynthesis protein	322729	323421	692			5							Missing				5	Missing				Missing						BS292 Unique
	W	5	CGSSp14BS292_03513	328729	329409	65	323431..324114	capsular polysaccharide biosynthesis protein	323431	324114	683			5							Missing				5	Missing				Missing						BS292 Unique
	W	5	CGSSp14BS292_03518	329428	330792	65	324130..325497	undecaprenylphosphate glucosephosphotransferase	324130	325497	1367			5							Missing				5	Missing				Missing						BS292 Unique
	W	5	CGSSp14BS292_03523	330799	331245	65	325501..325950	exopolysaccharide biosynthesis protein,	325501	325950	449			5							Missing				5	Missing				Missing						BS292 Unique
	W	5	CGSSp14BS292_03528	331248	331748	65	325950..326453	exopolysaccharide biosynthesis protein,	325950	326453	503			5							Missing				5	Missing				Missing						BS292 Unique
	W	5	CGSSp14BS292_03533	331741	332910	65	326443..327615	capsular polysaccharide repeating-unit	326443	327615	1172			5							Missing				5	Missing				Missing						BS292 Unique
	W	5	CGSSp14BS292_03538	332910	333926	65	327612..328631	predicted glycosyltransferase	327612	328631	1019			5							Missing				5	Missing				Missing						BS292 Unique
	W	5	CGSSp14BS292_03543	333944	334897	65	328646..329602	Glycosyltransferases involved in cell wall	328646	329602	956			5							Missing				5	Missing				Missing						BS292 Unique
	W	5	CGSSp14BS292_03548	334988	335833	65	329690..330538	Putative teichoic acid/polysaccharide	329690	330538	848			5							Missing				5	Missing				Missing						BS292 Unique
	W	5	CGSSp14BS292_03553	335829	337289	65	330531..331994	polysaccharide biosynthesis protein	330531	331994	1463			5							Missing				5	Missing				Missing						BS292 Unique
	W	5	CGSSp14BS292_03558	337276	337605	65	331978..332310	hypothetical protein	331978	332310	332			5							Missing				5	Missing				Missing						BS292 Unique
	W	5	CGSSp14BS292_03563	337605	337919	65	332307..332624	probable glycero-phosphotransferase	332307	332624	317			5							Missing				5	Missing				Missing						BS292 Unique
	W	5	CGSSp14BS292_03568	338400	339440	65	333102..>334142	hypothetical protein	333102	>334142	#VALUE!			5							Missing				5	Missing				Missing						BS292 Unique
	W	5	Missing	338400							0			5							CGSSpBS455_07056	62	43665..45623	ABC-type oligopeptide transport system,	5	CGSSpBS457_06877				CGSSpBS293_07401	168	83082..85040	ABC-type oligopeptide transport system,			BS293/ BS457/BS455
	W	5	Missing	338400							0			5							CGSSpBS455_07061	62	45955..47055	UDP-galactopyranose mutase	5	CGSSpBS457_06882				CGSSpBS293_07406	168	85372..86472	UDP-galactopyranose mutase			BS293/ BS457/BS455
	W	5	CGSSp14BS292_06734	340224	342203	102	784..2766	oligopeptide ABC transporter,	784	2766	1982			5	204	204			204		CGSSpBS455_07066	62	47290..49269	oligopeptide ABC transporter,	5	CGSSpBS457_06887	41	86709..88688	oligopeptide ABC transporter,	CGSSpBS293_07411	168	86707..88686	oligopeptide ABC transporter,	BS292-BS457	CGSSpBS457_06887		204	BS292-BS293	CGSSp9vBS293_07411	204							BS292-BS455	CGSSpBS455_07066	204
	W	5	CGSSp14BS292_06739	342507	347807	102	3067..8370	cell wall surface anchor family protein	3067	8370	5303			5							Missing				5	Missing				Missing						BS292 Unique
	W	5	CGSSp14BS292_06744	347980	350136	102	c(8537..10696)	penicillin-binding protein 1A	8537	10696	2159			5	69	69			69		CGSSpBS455_07071	62	c(49474..51654)	putative penicillin-binding protein 1A	5	CGSSpBS457_06892	41	c(88893..91073)	penicillin-binding protein 1A	CGSSpBS293_07416	168	c(88891..91071)	penicillin-binding protein 1A	BS292-BS457	CGSSpBS457_06892		69	BS292-BS293	CGSSp9vBS293_07416	69							BS292-BS455	CGSSpBS455_07071	69
	W	5	CGSSp14BS292_06749	350136	350729	102	c(10693..11289)	recombination protein U	10693	11289	596			5	6	6			6		CGSSpBS455_07076	62	c(51651..52247)	Holliday junction-specific endonuclease	5	CGSSpBS457_06897	41	c(91070..91666)	recombination protein U	CGSSpBS293_07421	168	c(91068..91664)	recombination protein U	BS292-BS457	CGSSpBS457_06897		6	BS292-BS293	CGSSp9vBS293_07421	6							BS292-BS455	CGSSpBS455_07076	6
B	W	5	CGSSp14BS292_06754	350796	351320	102	11356..11883	hypothetical protein	11356	11883	527			5	2	2		12	14	12	CGSSpBS455_07081	62	52314..52841	hypothetical protein	5	CGSSpBS457_06902	41	91733..92260	hypothetical protein	CGSSpBS293_07426	168	91731..92258	hypothetical protein	BS292-BS457	CGSSpBS457_06902		2	BS292-BS293	CGSSp9vBS293_07426	2				BS455-BS457	CGSSpBS457_06902	12	BS292-BS455	CGSSpBS455_07081	14
S		5	CGSSp14BS292_06759	351393	351719	102	11953..12282	hypothetical protein	11953	12282	329	13294		5				8	8	8	CGSSpBS455_07086	62	52911..53252	DivIVA protein	5	CGSSpBS457_06907	41	92330..92659	hypothetical protein	CGSSpBS293_07431	168	92328..92657	hypothetical protein											BS455-BS457	CGSSpBS457_06907	8	BS292-BS455	CGSSpBS455_07086	8
S		5	CGSSp14BS292_06764	351778	351975	102	12338..12538	hypothetical protein	12338	12538	200			5				1	1	1	CGSSpBS455_07091	62	53308..53508	hypothetical protein	5	CGSSpBS457_06912	41	92715..92915	hypothetical protein	CGSSpBS293_07436	168	92713..92913	hypothetical protein											BS455-BS457	CGSSpBS457_06912	1	BS292-BS455	CGSSpBS455_07091	1
S		5	CGSSp14BS292_06769	352208	353362	102	12768..13925	RNA methylase family protein UPF0020, putative	12768	13925	1157			5				55	55	55	CGSSpBS455_07096	62	53738..54895	hypothetical protein	5	CGSSpBS457_06917	41	93145..94302	RNA methylase family protein UPF0020, putative	CGSSpBS293_07441	168	93143..94300	RNA methylase family protein UPF0020, putative											BS455-BS457	CGSSpBS457_06917	55	BS292-BS455	CGSSpBS455_07096	55
S		5	CGSSp14BS292_06774	353378	354769	102	13938..15332	hypothetical protein	13938	15332	1394			5				54	54	54	CGSSpBS455_07101	62	54908..56302	hypothetical protein	5	CGSSpBS457_06922	41	94315..95709	hypothetical protein	CGSSpBS293_07446	168	94313..95707	hypothetical protein											BS455-BS457	CGSSpBS457_06922	54	BS292-BS455	CGSSpBS455_07101	54
S		5	CGSSp14BS292_06779	354848	356269	102	15408..16832	6-phosphogluconate dehydrogenase	15408	16832	1424			5				18	18	18	CGSSpBS455_07106	62	56378..57802	6-phosphogluconate dehydrogenase	5	CGSSpBS457_06927	41	95785..97209	6-phosphogluconate dehydrogenase	CGSSpBS293_07451	168	95783..97207	6-phosphogluconate dehydrogenase											BS455-BS457	CGSSpBS457_06927	18	BS292-BS455	CGSSpBS455_07106	18
S		5	CGSSp14BS292_06784	356284	356970	102	16844..17533	response regulator	16844	17533	689			5				1	1	1	CGSSpBS455_07111	62	57814..58503	response regulator protein	5	CGSSpBS457_06932	41	97221..97910	response regulator	CGSSpBS293_07456	168	97219..97908	response regulator											BS455-BS457	CGSSpBS457_06932	1	BS292-BS455	CGSSpBS455_07111	1
S		5	CGSSp14BS292_06794	358493	359455	102	19053..20018	choline binding protein C	19053	20018	965			5				1	1	1	CGSSpBS455_09544	99	72..1037	choline binding protein C	5	CGSSpBS457_07116	45	72..1037	choline binding protein C	CGSSpBS293_07471	168	99429..100394	choline binding protein C											BS455-BS457	CGSSpBS457_07116	1	BS292-BS455	CGSSpBS455_09544	1
S		5	CGSSp14BS292_06819	363809	364684	102	24369..25247	mevalonate kinase	24369	25247	878			5				1	1	1	CGSSpBS455_09569	99	5388..6266	mevalonate kinase	5	CGSSpBS457_07141	45	5388..6266	mevalonate kinase	CGSSpBS293_07496	168	104745..105623	mevalonate kinase											BS455-BS457	CGSSpBS457_07141	1	BS292-BS455	CGSSpBS455_09569	1
S		6	CGSSp14BS292_08650	660689	662071	125	166620..168005	ABC transporter ATP-binding protein - cobalt or	166620	168005	1385	28313		6				1	1	1	CGSSpBS455_10239	103	c(79531..80916)	ABC transporter ATP-binding protein - cobalt or	6	CGSSpBS457_10834	96	13056..14441	ABC transporter ATP-binding protein - cobalt or	CGSSpBS293_04258	128	69943..71328	ABC transporter ATP-binding protein - cobalt or											BS455-BS457	CGSSpBS457_10834	1	BS292-BS455	CGSSpBS455_10239	1
S		6	CGSSp14BS292_08680	665598	666386	125	c(171526..172317)	phosphomethylpyrimidine kinase	171526	172317	791			6				1	1	1	CGSSpBS455_10209	103	75219..76010	phosphomethylpyrimidine kinase	6	CGSSpBS457_10864	96	c(17962..18753)	phosphomethylpyrimidine kinase	CGSSpBS293_04288	128	c(74849..75640)	phosphomethylpyrimidine kinase											BS455-BS457	CGSSpBS457_10864	1	BS292-BS455	CGSSpBS455_10209	1
S		6	CGSSp14BS292_08695	667539	669779	125	173470..175713	cation-transporting ATPase, E1-E2 family	173470	175713	2243			6				1	1	1	CGSSpBS455_10194	103	c(71823..74066)	putative metal transporting P-type ATPase	6	CGSSpBS457_10879	96	19906..22149	cation-transporting ATPase, E1-E2 family	CGSSpBS293_04303	128	76793..79036	cation-transporting ATPase, E1-E2 family											BS455-BS457	CGSSpBS457_10879	1	BS292-BS455	CGSSpBS455_10194	1
		6	CGSSp14BS292_08715	672883	673146	125	c(178811..179077)	transposase	178811	179077	266			6	5		5				CGSSpBS455_10174	103	68459..68725	transposase	6	CGSSpBS457_00365	5	9152..9262	hypothetical protein	CGSSpBS293_04323	128	c(82134..82400)	transposase	BS292-BS457	CGSSpBS457_00365		5				BS457-BS293	CGSSp9vBS293_04323	5
S		6	CGSSp14BS292_08730	673950	674891	125	179881..180825	mannose-6-phosphate isomerase, class I	179881	180825	944			6				9	9	9	CGSSpBS455_10164	103	c(66711..67655)	mannose-6-phosphate isomerase	6	CGSSpBS457_04142	24	735..1679	mannose-6-phosphate isomerase, class I	CGSSpBS293_04338	128	83204..84148	mannose-6-phosphate isomerase, class I											BS455-BS457	CGSSpBS457_04142	9	BS292-BS455	CGSSpBS455_10164	9
S		6	CGSSp14BS292_08735	674937	675800	125	c(180865..181731)	sodium-dependent transporter	180865	181731	866			6				47	47	47	CGSSpBS455_10159	103	65431..66690	sodium-dependent transporter	6	CGSSpBS457_04147	24	c(1719..>2643)	Sodium-dependent transporter	CGSSpBS293_04343	128	c(84188..85054)	sodium-dependent transporter											BS455-BS457	CGSSpBS457_04147	47	BS292-BS455	CGSSpBS455_10159	47
S		6	Missing	674937							0			6							CGSSpBS455_10154	103	65213..65434	hypothetical protein	6	Missing				Missing						BS455 Unique
S		6	Missing	674937							0			6							CGSSpBS455_10149	103	c(64359..65108)	transcriptional regulator, MerR family protein	6	Missing				Missing						BS455 Unique
S		6	Missing	674937							0			6							CGSSpBS455_10144	103	63917..64339	MutT/nudix family protein	6	Missing				Missing						BS455 Unique
S		6	CGSSp14BS292_08755	676693	676899	125	c(182621..182830)	hypothetical protein	182621	182830	209			6		1					Missing				6	CGSSpBS457_11029	110	c(<1..225)	hypothetical protein	CGSSpBS293_04363	128	c(85944..86153)	hypothetical protein			BS292/BS457/BS293		1 SNP	CGSSp9vBS293_04363	1
S		6	CGSSp14BS292_08760	676953	678122	125	c(182881..184053)	hypothetical protein	182881	184053	1172			6				4	4	4	CGSSpBS455_10139	103	62689..63864	hypothetical protein	6	CGSSpBS457_11034	110	c(240..1412)	hypothetical protein	CGSSpBS293_04368	128	c(86204..87376)	hypothetical protein											BS455-BS457	CGSSpBS457_11034	4	BS292-BS455	CGSSpBS455_10139	4
S		6	CGSSp14BS292_08765	678184	679026	125	c(184112..184957)	hypothetical protein	184112	184957	845			6				7	7	7	CGSSpBS455_10134	103	61785..62630	hypothetical protein	6	CGSSpBS457_11039	110	c(1471..2316)	hypothetical protein	CGSSpBS293_04373	128	c(87435..88280)	hypothetical protein											BS455-BS457	CGSSpBS457_11039	7	BS292-BS455	CGSSpBS455_10134	7
S		6	CGSSp14BS292_08770	679151	679705	125	185082..185639	transcriptional regulator, TetR family protein	185082	185639	557			6				2	2	2	CGSSpBS455_10129	103	c(61103..61660)	TetR family regulatory protein	6	CGSSpBS457_11044	110	2441..2998	transcriptional regulator, TetR family protein	CGSSpBS293_04378	128	88405..88962	transcriptional regulator, TetR family protein											BS455-BS457	CGSSpBS457_11044	2	BS292-BS455	CGSSpBS455_10129	2
S		6	CGSSp14BS292_08780	680262	680909	125	186193..186843	uracil phosphoribosyltransferase	186193	186843	650			6				1	1	1	CGSSpBS455_10119	103	c(59899..60549)	uracil phosphoribosyltransferase	6	CGSSpBS457_11054	110	3552..4202	uracil phosphoribosyltransferase	CGSSpBS293_04388	128	89515..90165	uracil phosphoribosyltransferase											BS455-BS457	CGSSpBS457_11054	1	BS292-BS455	CGSSpBS455_10119	1
S		6	CGSSp14BS292_08785	681086	681673	125	187017..187607	Clp protease	187017	187607	590			6				5	5	5	CGSSpBS455_10114	103	c(59136..59726)	ATP-dependent Clp protease proteolytic subunit	6	CGSSpBS457_11059	110	4376..4966	Clp protease	CGSSpBS293_04393	128	90339..90929	Clp protease											BS455-BS457	CGSSpBS457_11059	5	BS292-BS455	CGSSpBS455_10114	5
S		6	CGSSp14BS292_08795	681755	682000	125	187686..187934	hypothetical protein	187686	187934	248			6	1		1	1			CGSSpBS455_10109	103	c(58809..59057)	hypothetical protein	6	CGSSpBS457_11069	110	5045..5380	hypothetical protein	CGSSpBS293_04403	128	91008..91256	hypothetical protein	1 SNP	CGSSpBS457_11069		1				1 SNP	CGSSp9vBS293_04403	1	1 SNP	CGSSpBS457_11069	1
S		6	CGSSp14BS292_08800	682104	683261	125	188035..189195	branched-chain amino acid ABC transporter, amino	188035	189195	1160			6				5	5	5	CGSSpBS455_10104	103	c(57547..58707)	branched-chain amino acid ABC transporter, amino	6	CGSSpBS457_11074	110	5393..6553	branched-chain amino acid ABC transporter, amino	CGSSpBS293_04408	128	91357..92517	branched-chain amino acid ABC transporter, amino											BS455-BS457	CGSSpBS457_11074	5	BS292-BS455	CGSSpBS455_10104	5
S		6	CGSSp14BS292_08810	683532	684398	125	189463..190332	high-affinity branched-chain amino acid	189463	190332	869			6				4	4	4	CGSSpBS455_10099	103	c(56410..57279)	branched-chain amino acid transport system	6	CGSSpBS457_03880	20	c(56214..57083)	high-affinity branched-chain amino acid	CGSSpBS293_04418	128	92785..93654	high-affinity branched-chain amino acid											BS455-BS457	CGSSpBS457_03880	4	BS292-BS455	CGSSpBS455_10099	4
S		6	CGSSp14BS292_08815	684405	685358	125	190336..191292	ABC transporter membrane-spanning permease -	190336	191292	956			6				2	2	2	CGSSpBS455_10094	103	c(55450..56406)	branched-chain amino acid transport system	6	CGSSpBS457_03875	20	c(55254..56210)	ABC transporter membrane-spanning permease -	CGSSpBS293_04423	128	93658..94614	ABC transporter membrane-spanning permease -											BS455-BS457	CGSSpBS457_03875	2	BS292-BS455	CGSSpBS455_10094	2
S		6	CGSSp14BS292_08820	685361	686122	125	191292..192056	branched-chain amino acid ABC transporter,	191292	192056	764			6				6	6	6	CGSSpBS455_10089	103	c(54686..55450)	branched-chain amino acid ABC transporter,	6	CGSSpBS457_03870	20	c(54490..55254)	branched-chain amino acid ABC transporter,	CGSSpBS293_04428	128	94614..95378	branched-chain amino acid ABC transporter,											BS455-BS457	CGSSpBS457_03870	6	BS292-BS455	CGSSpBS455_10089	6
S		6	CGSSp14BS292_08825	686125	686832	125	192056..192766	high-affinity branched-chain amino acid	192056	192766	710			6				10	10	10	CGSSpBS455_10084	103	c(53976..54686)	branched-chain amino acid ABC transporter,	6	CGSSpBS457_03865	20	c(53780..54490)	high-affinity branched-chain amino acid	CGSSpBS293_04433	128	95378..96088	high-affinity branched-chain amino acid											BS455-BS457	CGSSpBS457_03865	10	BS292-BS455	CGSSpBS455_10084	10
S		6	CGSSp14BS292_08830	687143	687796	125	193074..193730	AcuB family protein	193074	193730	656			6				10	10	10	CGSSpBS455_10079	103	c(52906..53562)	acetoin utilization protein AcuB, putative	6	CGSSpBS457_03860	20	c(52816..53472)	AcuB family protein	CGSSpBS293_04438	128	96396..97052	AcuB family protein											BS455-BS457	CGSSpBS457_03860	10	BS292-BS455	CGSSpBS455_10079	10
S		6	CGSSp14BS292_08835	688013	688999	125	193944..194933	peptide chain release factor 2	193944	194933	989			6				6	6	6	CGSSpBS455_10074	103	c(51703..52692)	peptide chain release factor 2	6	CGSSpBS457_03855	20	c(51613..52602)	peptide chain release factor 2	CGSSpBS293_04443	128	97266..98255	peptide chain release factor 2											BS455-BS457	CGSSpBS457_03855	6	BS292-BS455	CGSSpBS455_10074	6
	W	6	CGSSp14BS292_08840	689020	689709	125	194951..195643	cell division ATP-binding protein FtsE	194951	195643	692	-98498	-98498	6	1		1	4	5	5	CGSSpBS455_10069	103	c(50993..51685)	putative cell division ATP-binding protein	6	CGSSpBS457_03850	20	c(50903..51595)	cell division ATP-binding protein FtsE	CGSSpBS293_04448	128	98273..98965	cell division ATP-binding protein FtsE	BS292-BS457	CGSSpBS457_03850		1				BS457-BS293	CGSSp9vBS293_04448	1	BS455-BS457	CGSSpBS457_03850	4	BS292-BS455	CGSSpBS455_10069	5
	W	6	CGSSp14BS292_08845	689705	690628	125	195636..196562	cell division ABC transporter, permease protein	195636	196562	926			6	1		1		1	1	CGSSpBS455_10064	103	c(50074..51000)	cell division ABC transporter, permease protein	6	CGSSpBS457_03845	20	c(49984..50910)	cell division ABC transporter, permease protein	CGSSpBS293_04453	128	98958..99884	cell division ABC transporter, permease protein	BS292-BS457	CGSSpBS457_03845		1				BS457-BS293	CGSSp9vBS293_04453	1				BS292-BS455	CGSSpBS455_10064	1
	W	6	CGSSp14BS292_08850	690917	693094	125	196848..199028	pts system, iibc component	196848	199028	2180			6	7		7		7	7	CGSSpBS455_10059	103	c(47609..49786)	PTS system, IIABC components	6	CGSSpBS457_03840	20	c(47519..49696)	PTS system, IIABC components	CGSSpBS293_04458	128	100170..102347	pts system, iibc component	BS292-BS457	CGSSpBS457_03840		7				BS457-BS293	CGSSp9vBS293_04458	7				BS292-BS455	CGSSpBS455_10059	7
	W	6	CGSSp14BS292_08860	693149	693961	125	199080..199895	endonuclease/exonuclease/phosphatase family	199080	199895	815			6	14		13		14	13	CGSSpBS455_10054	103	c(46742..47557)	hypothetical protein	6	CGSSpBS457_03835	20	c(46652..47467)	endonuclease/exonuclease/phosphatase family	CGSSpBS293_04468	128	102399..103214	endonuclease/exonuclease/phosphatase family	BS292-BS457	CGSSpBS457_03835		14				BS457-BS293	CGSSp9vBS293_04468	13				BS292-BS455	CGSSpBS455_10054	14
	W	6	CGSSp14BS292_08865	694170	696587	125	200101..202521	Fibril-like structure subunit FibA, putative	200101	202521	2420			6		4					present on contig, missing CDS				6	present on contig, missing CDS				CGSSpBS293_03258	96	2..1231	Fibril-like structure subunit FibA, putative					BS292-BS293	CGSSp9vBS293_03258	4
	W	6	CGSSp14BS292_08870	696970	698310	125	202901..204244	ATP-dependent RNA helicase, DEAD/DEAH box family	202901	204244	1343			6	7	6	1		7	1	CGSSpBS455_10049	103	c(45259..46602)	putative helicase	6	CGSSpBS457_03830	20	c(45169..46512)	ATP-dependent RNA helicase, DEAD/DEAH box family	CGSSpBS293_03263	96	1611..2954	ATP-dependent RNA helicase, DEAD/DEAH box family	BS292-BS457	CGSSpBS457_03830		7	BS292-BS293	CGSSp9vBS293_03263	6	BS457-BS293	CGSSp9vBS293_03263	1				BS292-BS455	CGSSpBS455_10049	7
	W	6	CGSSp14BS292_08875	698528	699715	125	204459..205649	S-adenosylmethionine synthetase	204459	205649	1190			6	3	3			3		CGSSpBS455_10044	103	c(43854..45044)	S-adenosylmethionine synthetase	6	CGSSpBS457_03825	20	c(43763..44953)	methionine adenosyltransferase	CGSSpBS293_03268	96	3169..4359	methionine adenosyltransferase	BS292-BS457	CGSSpBS457_03825		3	BS292-BS293	CGSSp9vBS293_03268	3							BS292-BS455	CGSSpBS455_10044	3
S		s6	CGSSp14BS292_03653	796948	797685	67	14558..15298	transcriptional repressor of the fructose	14558	15298	740	7746		s6				54	54	54	CGSSpBS455_07391	65	c(20554..21294)	DeoR family regulatory protein	s6	CGSSpBS457_03975	22	c(8293..9033)	transcriptional repressor of the fructose	CGSSpBS293_11612	175	14019..14759	transcriptional repressor of the fructose											BS455-BS457	CGSSpBS457_03975	54	BS292-BS455	CGSSpBS455_07391	54
S		s6	CGSSp14BS292_03658	797685	798593	67	15295..16206	1-phosphofructokinase, putative	15295	16206	911			s6				81	81	81	CGSSpBS455_07386	65	c(19646..20557)	1-phosphofructokinase, putative	s6	CGSSpBS457_03970	22	c(7385..8296)	1-phosphofructokinase, putative	CGSSpBS293_11617	175	14756..15667	1-phosphofructokinase, putative											BS455-BS457	CGSSpBS457_03970	81	BS292-BS455	CGSSpBS455_07386	81
S		s6	CGSSp14BS292_03663	798593	800542	67	16203..18155	PTS system, fructose specific IIABC components	16203	18155	1952			s6				65	65	65	CGSSpBS455_07381	65	c(17697..19649)	PTS system, fructose specific IIABC components	s6	CGSSpBS457_03965	22	c(5436..7388)	PTS system, fructose specific IIABC components	CGSSpBS293_11622	175	15664..17616	PTS system, fructose specific IIABC components											BS455-BS457	CGSSpBS457_03965	65	BS292-BS455	CGSSpBS455_07381	65
S		s6	CGSSp14BS292_03673	800709	802931	67	18319..20544	SpoE family protein	18319	20544	2225			s6				1	1	1	CGSSpBS455_07371	65	c(15308..17533)	spoE family protein	s6	CGSSpBS457_03955	22	c(3047..5272)	SpoE family protein	CGSSpBS293_11632	175	17780..20005	SpoE family protein											BS455-BS457	CGSSpBS457_03955	1	BS292-BS455	CGSSpBS455_07371	1
S		s6	CGSSp14BS292_03678	802982	803413	67	c(20589..21023)	hypothetical protein	20589	21023	434			s6				30	30	30	CGSSpBS455_07366	65	14835..15263	hypothetical protein	s6	CGSSpBS457_03950	22	2568..3002	hypothetical protein	CGSSpBS293_11637	175	c(20050..20484)	hypothetical protein											BS455-BS457	CGSSpBS457_03950	30	BS292-BS455	CGSSpBS455_07366	30
S		s6	CGSSp14BS292_03683	803552	804691	67	21162..22304	aminotransferase, class V	21162	22304	1142			s6				15	15	15	CGSSpBS455_07361	65	c(13555..14697)	aminotransferase, class-V	s6	CGSSpBS457_03945	22	c(1287..2429)	aminotransferase, class V	CGSSpBS293_11642	175	20623..21765	aminotransferase, class V											BS455-BS457	CGSSpBS457_03945	15	BS292-BS455	CGSSpBS455_07361	15
B		s6	CGSSp14BS292_03728	810829	811839	67	28439..29452	type I restriction-modification system, S	28439	29452	1013			s6		1	1		1		Missing				s6	CGSSpBS457_07221	46	c(28..1041)	type I restriction-modification system, S	CGSSpBS293_11687	175	27900..28973	type I restriction-modification system, S			BS292/BS457/BS293		1SNP	CGSSp9vBS293_11687	1		CGSSp9vBS293_11687	1	N/A			N/A	CGSSpBS455_07301	1
	W	s6	CGSSp14BS292_03748	813306	814268	67	30916..31881	integrase/recombinase, phage integrase family	30916	31881	965			s6		1	1	1	1		CGSSpBS455_07306	65	c(4729..5694)	phage integrase family integrase/recombinase	s6	CGSSpBS457_07271	47	894..1859	integrase/recombinase, phage integrase family	CGSSpBS293_11707	175	30381..31346	integrase/recombinase, phage integrase family					BS292-BS293	CGSSp9vBS293_11707	1	BS457-BS293	CGSSp9vBS293_11707	1	BS455-BS457	CGSSpBS457_07271	1	BS292-BS455	CGSSpBS455_07306	1
S		7	CGSSp14BS292_06494	846677	848965	101	6776..9067	ATP-dependent DNA helicase PcrA	6776	9067	2291	24888		7				1	1	1	CGSSpBS455_01927	23	c(36896..39187)	ATP-dependent DNA helicase PcrA	7	CGSSpBS457_10564	91	175..2466	ATP-dependent DNA helicase PcrA	CGSSpBS293_09363	173	6996..9287	ATP-dependent DNA helicase PcrA											BS455-BS457	CGSSpBS457_10564	1	BS292-BS455	CGSSpBS455_01927	1
S		7	CGSSp14BS292_06569	859014	859709	101	19113..19811	integral membrane protein	19113	19811	698			7				1	1	1	CGSSpBS455_01857	23	c(26153..26851)	hypothetical protein	7	CGSSpBS457_10639	91	12512..13210	integral membrane protein	CGSSpBS293_09438	173	19333..20031	integral membrane protein											BS455-BS457	CGSSpBS457_10639	1	BS292-BS455	CGSSpBS455_01857	1
S		7	CGSSp14BS292_06629	865489	867387	101	25588..27489	ABC transporter, ATP-binding protein	25588	27489	1901			7				13	13	13	CGSSpBS455_01807	23	c(18475..20376)	ABC transporter, ATP-binding protein	7	CGSSpBS457_10694	91	18987..20888	ABC transporter, ATP-binding protein	CGSSpBS293_09498	173	25808..27709	ABC transporter, ATP-binding protein											BS455-BS457	CGSSpBS457_10694	13	BS292-BS455	CGSSpBS455_01807	13
S		7	CGSSp14BS292_06644	868336	869511	101	28435..29613	transporter, major facilitator family protein	28435	29613	1178			7				44	44	44	CGSSpBS455_01797	23	c(16351..17529)	transporter, major facilitator family protein	7	CGSSpBS457_10709	91	21834..23012	transporter, major facilitator family protein	CGSSpBS293_09513	173	28655..29833	transporter, major facilitator family protein											BS455-BS457	CGSSpBS457_10709	44	BS292-BS455	CGSSpBS455_01797	44
S		7	CGSSp14BS292_06649	869607	871562	101	29706..31664	DNA ligase, NAD-dependent	29706	31664	1958			7				149	149	149	CGSSpBS455_01792	23	c(14300..16258)	NAD-dependent DNA ligase LigA	7	CGSSpBS457_10714	91	23105..25063	DNA ligase, NAD-dependent	CGSSpBS293_09518	173	29926..31884	DNA ligase, NAD-dependent											BS455-BS457	CGSSpBS457_10714	149	BS292-BS455	CGSSpBS455_01792	149
	W	7	CGSSp14BS292_06654	871677	873953	101	31776..34055	pullulanase, type I	31776	34055	2279		6624	7		23	23	23	23		CGSSpBS455_01787	23	c(11910..14189)	pullulanase, putative	7	CGSSpBS457_10719	91	25175..27454	pullulanase, type I	CGSSpBS293_09523	173	31995..34274	pullulanase, type I					BS292-BS293	CGSSp9vBS293_09523	23	BS457-BS293	CGSSp9vBS293_09523	23	BS455-BS457	CGSSpBS457_10719	23	BS292-BS455	CGSSpBS455_01787	23
	W	7	CGSSp14BS292_06674	876373	878298	101	36472..38400	1,4-alpha-glucan branching enzyme	36472	38400	1928			7		1	1	1	1		CGSSpBS455_01777	23	c(7565..9493)	glycogen branching enzyme	7	CGSSpBS457_11511	122	c(5553..7481)	1,4-alpha-glucan branching enzyme	CGSSpBS293_09543	173	36691..38619	1,4-alpha-glucan branching enzyme					BS292-BS293	CGSSp9vBS293_09543	1	BS457-BS293	CGSSp9vBS293_09543	1	BS455-BS457	CGSSpBS457_11511	1	BS292-BS455	CGSSpBS455_01777	1
	W	8	CGSSp14BS292_04290	1205270	1208443	72	c(74139..77315)	carbamoyl phosphate synthase large subunit	74139	77315	3176		16366	8		1	1	1	1		CGSSpBS455_03349	30	16948..20124	carbamoyl phosphate synthase large subunit	8	CGSSpBS457_09120	78	9039..12215	carbamoyl phosphate synthase large subunit	CGSSpBS293_10623	174	c(74232..77408)	carbamoyl phosphate synthase large subunit					BS292-BS293	CGSSp9vBS293_10623	1	BS457-BS293	CGSSp9vBS293_10623	1	BS455-BS457	CGSSpBS457_09120	1	BS292-BS455	CGSSpBS455_03349	1
	W	8	CGSSp14BS292_04295	1208759	1209835	72	c(77628..78707)	carbamoyl-phosphate synthase, small subunit	77628	78707	1079			8		2	2	2	2		CGSSpBS455_03344	30	15556..16635	carbamoyl phosphate synthase small subunit	8	CGSSpBS457_09115	78	7647..8726	carbamoyl-phosphate synthase, small subunit	CGSSpBS293_10628	174	c(77721..78800)	carbamoyl-phosphate synthase, small subunit					BS292-BS293	CGSSp9vBS293_10628	2	BS457-BS293	CGSSp9vBS293_10628	2	BS455-BS457	CGSSpBS457_09115	2	BS292-BS455	CGSSpBS455_03344	2
	W	8	CGSSp14BS292_04300	1209888	1210808	72	c(78757..79680)	aspartate carbamoyltransferase	78757	79680	923			8		5	5	5	5		CGSSpBS455_03339	30	14583..15506	aspartate carbamoyltransferase catalytic	8	CGSSpBS457_09110	78	6674..7597	aspartate carbamoyltransferase	CGSSpBS293_10633	174	c(78850..79773)	aspartate carbamoyltransferase catalytic					BS292-BS293	CGSSp9vBS293_10633	5	BS457-BS293	CGSSp9vBS293_10633	5	BS455-BS457	CGSSpBS457_09110	5	BS292-BS455	CGSSpBS455_03339	5
	W	8	CGSSp14BS292_04310	1211562	1212188	72	c(80431..81060)	endonuclease III	80431	81060	629			8		1	1	1	1		CGSSpBS455_03329	30	13203..13832	endonuclease III	8	CGSSpBS457_09100	78	5294..5923	endonuclease III	CGSSpBS293_10643	174	c(80524..81153)	endonuclease III					BS292-BS293	CGSSp9vBS293_10643	1	BS457-BS293	CGSSp9vBS293_10643	1	BS455-BS457	CGSSpBS457_09100	1	BS292-BS455	CGSSpBS455_03329	1
	W	8	CGSSp14BS292_04315	1212191	1212730	72	c(81060..81602)	hypothetical protein	81060	81602	542			8		6	6	6	6		CGSSpBS455_03324	30	12661..13203	hypothetical protein	8	CGSSpBS457_09095	78	4752..5294	hypothetical protein	CGSSpBS293_10648	174	c(81153..81695)	hypothetical protein					BS292-BS293	CGSSp9vBS293_10648	6	BS457-BS293	CGSSp9vBS293_10648	6	BS455-BS457	CGSSpBS457_09095	6	BS292-BS455	CGSSpBS455_03324	6
	W	8	CGSSp14BS292_04320	1212900	1213214	72	81772..82089	BlpT protein, fusion	81772	82089	317			8		1	1	1	1		CGSSpBS455_03319	30	c(12174..12491)	BlpT protein, fusion	8	CGSSpBS457_09090	78	c(4265..4582)	BlpT protein, fusion	CGSSpBS293_10653	174	81865..82182	BlpT protein, fusion					BS292-BS293	CGSSp9vBS293_10653	1	BS457-BS293	CGSSp9vBS293_10653	1	BS455-BS457	CGSSpBS457_09090	1	BS292-BS455	CGSSpBS455_03319	1
	W	8	CGSSp14BS292_04330	1215167	1216063	72	c(84036..84935)	hypothetical protein	84036	84935	899			8		4	4	4	4		CGSSpBS455_03304	30	9434..10333	heat shock protein HtpX	8	CGSSpBS457_09080	78	1419..2318	hypothetical protein	CGSSpBS293_10668	174	c(84022..84921)	heat shock protein HtpX					BS292-BS293	CGSSp9vBS293_10668	4	BS457-BS293	CGSSp9vBS293_10668	4	BS455-BS457	CGSSpBS457_09080	4	BS292-BS455	CGSSpBS455_03304	4
	W	8	CGSSp14BS292_04335	1216068	1216625	72	c(84937..85497)	cytoplasmic membrane protein	84937	85497	560			8		3	3	3	3		CGSSpBS455_03299	30	8872..9432	LemA family protein	8	CGSSpBS457_09075	78	857..1417	cytoplasmic membrane protein	CGSSpBS293_10673	174	c(84923..85483)	cytoplasmic membrane protein					BS292-BS293	CGSSp9vBS293_10673	3	BS457-BS293	CGSSp9vBS293_10673	3	BS455-BS457	CGSSpBS457_09075	3	BS292-BS455	CGSSpBS455_03299	3
	W	8	CGSSp14BS292_04340	1216719	1217429	72	85591..86304	glucose-inhibited division protein B	85591	86304	713			8		4	4	4	4		CGSSpBS455_03294	30	c(8065..8778)	glucose-inhibited division protein B	8	CGSSpBS457_09070	78	c(50..763)	glucose-inhibited division protein B	CGSSpBS293_10678	174	85577..86290	glucose-inhibited division protein B					BS292-BS293	CGSSp9vBS293_10678	4	BS457-BS293	CGSSp9vBS293_10678	4	BS455-BS457	CGSSpBS457_09070	4	BS292-BS455	CGSSpBS455_03294	4
	W	8	CGSSp14BS292_04345	1217784	1219064	72	86656..87939	Uracil permease	86656	87939	1283			8		17	17				present on contig, missing CDS				8	CGSSpBS457_11209	112	c(16489..17772)	Uracil permease	CGSSpBS293_10683	174	86655..87974	uracil permease					BS292-BS293	CGSSp9vBS293_10683	17	BS457-BS293	CGSSp9vBS293_10683	17
	W	8	CGSSp14BS292_04350	1219265	1220833	72	c(88134..89705)	signal recognition particle protein	88134	89705	1571			8		34	34	34	34		CGSSpBS455_03279	30	4711..6282	signal recognition particle protein	8	CGSSpBS457_11204	112	14723..16294	signal recognition particle protein	CGSSpBS293_10688	174	c(88169..89740)	signal recognition particle protein					BS292-BS293	CGSSp9vBS293_10688	34	BS457-BS293	CGSSp9vBS293_10688	34	BS455-BS457	CGSSpBS457_11204	34	BS292-BS455	CGSSpBS455_03279	34
	W	8	CGSSp14BS292_04355	1220848	1221177	72	c(89717..90049)	putative helix-turn-helix protein	89717	90049	332			8		1	1	1	1		CGSSpBS455_03274	30	4367..4699	putative DNA-binding protein	8	CGSSpBS457_11199	112	14379..14711	putative helix-turn-helix protein	CGSSpBS293_10693	174	c(89752..90084)	putative helix-turn-helix protein					BS292-BS293	CGSSp9vBS293_10693	1	BS457-BS293	CGSSp9vBS293_10693	1	BS455-BS457	CGSSpBS457_11199	1	BS292-BS455	CGSSpBS455_03274	1
	W	8	CGSSp14BS292_04360	1221271	1221633	72	c(90140..90505)	hypothetical protein	90140	90505	365			8		20	20	20	20		CGSSpBS455_03269	30	3899..4276	hypothetical protein	8	CGSSpBS457_11194	112	13923..14288	hypothetical protein	CGSSpBS293_10698	174	c(90174..90539)	hypothetical protein					BS292-BS293	CGSSp9vBS293_10698	20	BS457-BS293	CGSSp9vBS293_10698	20	BS455-BS457	CGSSpBS457_11194	20	BS292-BS455	CGSSpBS455_03269	20
B	W	8	CGSSp14BS292_04365	1221717	1223018	72	90589..91893	hypothetical protein	90589	91893	1304			8		1	1	24	24	23	CGSSpBS455_03264	30	c(2523..3827)	putative phosphohydrolase	8	CGSSpBS457_11189	112	c(12535..13839)	hypothetical protein	CGSSpBS293_10703	174	90623..91927	hypothetical protein					BS292-BS293	CGSSp9vBS293_10703	1	BS457-BS293	CGSSp9vBS293_10703	1	BS455-BS457	CGSSpBS457_11189	24	BS292-BS455	CGSSpBS455_03264	24
	W	8	CGSSp14BS292_04370	1223034	1223837	72	91906..92712	Cof family protein	91906	92712	806			8				8	8	8	CGSSpBS455_03259	30	c(1704..2510)	Cof family protein	8	CGSSpBS457_11184	112	c(11716..12522)	Cof family protein	CGSSpBS293_10708	174	91940..92746	Cof family protein											BS455-BS457	CGSSpBS457_11184	8	BS292-BS455	CGSSpBS455_03259	8
B	W	8	CGSSp14BS292_04375	1224054	1225826	72	c(92923..94698)	hypothetical protein	92923	94698	1775	138083		8	1		1	25	37	25	CGSSpBS455_03404	31	c(817..1107)	hypothetical protein	8	CGSSpBS457_11179	112	9729..11435	hypothetical protein	CGSSpBS293_10713	174	c(92957..94732)	hypothetical protein	BS292-BS457	CGSSpBS457_11179		1				BS457-BS293	CGSSp9vBS293_10713	1	BS455-BS457	CGSSpBS457_11179	25	BS292-BS455	CGSSpBS455_03254	37
B	W	8	CGSSp14BS292_04380	1226315	1227493	72	c(95184..96365)	Choline-binding protein	95184	96365	1181			8		2	2	2	2		CGSSpBS455_03409	31	c(1593..2711)	choline binding protein PcpA	8	CGSSpBS457_11174	112	8062..9243	Choline-binding protein	CGSSpBS293_10718	174	c(95218..96336)	choline binding protein PcpA					BS292-BS293	CGSSp9vBS293_10718	2	BS457-BS293	CGSSp9vBS293_10718	2	BS455-BS457	CGSSpBS457_11174	2	BS292-BS455	CGSSpBS455_03409	2
S		9	CGSSp14BS292_04495	1248072	1249007	72	c(116941..117879)	peptide methionine sulfoxide reductase	116941	117879	938			9		1	1	1	1		CGSSpBS455_03519	31	c(23285..24223)	Peptide methionine sulfoxide reductase	9	CGSSpBS457_02812	13	62638..63576	peptide methionine sulfoxide reductase	CGSSpBS293_10833	174	c(116911..117849)	peptide methionine sulfoxide reductase					BS292-BS293	CGSSp9vBS293_10833	1	BS457-BS293	CGSSp9vBS293_10833	1	BS455-BS457	CGSSpBS457_02812	1	BS292-BS455	CGSSpBS455_03519	1
S		9	CGSSp14BS292_04510	1250176	1251459	72	c(119045..120331)	homoserine dehydrogenase	119045	120331	1286			9		1	1	1	1		CGSSpBS455_03534	31	c(25389..26675)	homoserine dehydrogenase	9	CGSSpBS457_02797	13	60186..61472	homoserine dehydrogenase	CGSSpBS293_10848	174	c(119015..120301)	homoserine dehydrogenase					BS292-BS293	CGSSp9vBS293_10848	1	BS457-BS293	CGSSp9vBS293_10848	1	BS455-BS457	CGSSpBS457_02797	1	BS292-BS455	CGSSpBS455_03534	1
S		9	CGSSp14BS292_04545	1258209	1259480	72	c(127078..128352)	Psr protein	127078	128352	1274			9		1	1	1	1		CGSSpBS455_03569	31	c(33422..34696)	cell envelope-related transcriptional attenuator	9	CGSSpBS457_02762	13	52165..53439	Psr protein	CGSSpBS293_10883	174	c(127048..128322)	Psr protein					BS292-BS293	CGSSp9vBS293_10883	1	BS457-BS293	CGSSp9vBS293_10883	1	BS455-BS457	CGSSpBS457_02762	1	BS292-BS455	CGSSpBS455_03569	1
S		9	CGSSp14BS292_04580	1264807	1265871	72	c(133676..134743)	3-dehydroquinate synthase	133676	134743	1067			9		1	1	1	1		CGSSpBS455_03604	31	c(40020..41087)	3-dehydroquinate synthase	9	CGSSpBS457_02727	13	45774..46841	3-dehydroquinate synthase	CGSSpBS293_10918	174	c(133646..134713)	3-dehydroquinate synthase					BS292-BS293	CGSSp9vBS293_10918	1	BS457-BS293	CGSSp9vBS293_10918	1	BS455-BS457	CGSSpBS457_02727	1	BS292-BS455	CGSSpBS455_03604	1
S		9	CGSSp14BS292_04625	1273348	1275963	72	c(142217..144835)	alanyl-tRNA synthetase	142217	144835	2618			9				1	1	1	CGSSpBS455_03644	31	c(48561..51179)	alanyl-tRNA synthetase	9	CGSSpBS457_02682	13	35682..38300	alanyl-tRNA synthetase	CGSSpBS293_10963	174	c(142187..144805)	alanyl-tRNA synthetase											BS455-BS457	CGSSpBS457_02682	1	BS292-BS455	CGSSpBS455_03644	1
S		9	CGSSp14BS292_04660	1281189	1282073	72	c(150058..150945)	UDP-N-acetylenolpyruvoylglucosamine reductase	150058	150945	887			9		1	1	1	1		CGSSpBS455_03679	31	c(56410..57315)	UDP-N-acetylenolpyruvoylglucosamine reductase	9	CGSSpBS457_02647	13	29572..30459	UDP-N-acetylenolpyruvoylglucosamine reductase	CGSSpBS293_10998	174	c(150036..150923)	UDP-N-acetylenolpyruvoylglucosamine reductase					BS292-BS293	CGSSp9vBS293_10998	1	BS457-BS293	CGSSp9vBS293_10998	1	BS455-BS457	CGSSpBS457_02647	1	BS292-BS455	CGSSpBS455_03679	1
S		9	CGSSp14BS292_04680	1283839	1285107	72	152711..153982	transcriptional regulator GntR family protein	152711	153982	1271			9				1	1	1	CGSSpBS455_03699	31	59063..60334	GntR family transcriptional regulator	9	CGSSpBS457_02627	13	c(26535..27806)	transcriptional regulator GntR family protein	CGSSpBS293_11018	174	152689..153960	transcriptional regulator GntR family protein											BS455-BS457	CGSSpBS457_02627	1	BS292-BS455	CGSSpBS455_03699	1
S		9	CGSSp14BS292_04695	1286770	1287525	72	c(155639..156397)	phosphate ABC transporter, ATP-binding protein	155639	156397	758			9				1	1	1	CGSSpBS455_03714	31	c(61991..62749)	phosphate import ATP-binding protein 1	9	CGSSpBS457_02612	13	24120..24878	phosphate ABC transporter, ATP-binding protein	CGSSpBS293_11033	174	c(155617..156375)	phosphate ABC transporter, ATP-binding protein											BS455-BS457	CGSSpBS457_02612	1	BS292-BS455	CGSSpBS455_03714	1
S		9	CGSSp14BS292_04700	1287541	1288341	72	c(156410..157213)	phosphate ABC transporter, ATP-binding protein	156410	157213	803			9	1	1		1	2	1	CGSSpBS455_03719	31	c(62762..63565)	phosphate import ATP-binding protein 2	9	CGSSpBS457_02607	13	23304..24107	phosphate ABC transporter, ATP-binding protein	CGSSpBS293_11038	174	c(156388..157191)	phosphate ABC transporter, ATP-binding protein	BS292-BS457	CGSSpBS457_02607		1	BS292-BS293	CGSSp9vBS293_11038	1				BS455-BS457	CGSSpBS457_02607	1	BS292-BS455	CGSSpBS455_03719	2
S		9	CGSSp14BS292_04740	1293667	1293942	72	c(162536..162814)	hypothetical protein	162536	162814	278			9		1	1			1	CGSSpBS455_03754	31	c(68887..69165)	hypothetical protein	9	CGSSpBS457_02567	13	17704..17982	hypothetical protein	CGSSpBS293_11078	174	c(162513..162740)	hypothetical protein					BS292-BS293	CGSSp9vBS293_11078	1	BS457-BS293	CGSSp9vBS293_11078	1
S		9	CGSSp14BS292_04760	1295947	1296681	72	c(164816..165553)	acyl-ACP thioesterase, putative	164816	165553	737			9				1	1	1	CGSSpBS455_03774	31	c(71167..71904)	acyl-ACP thioesterase, putative	9	CGSSpBS457_02547	13	14965..15702	acyl-ACP thioesterase, putative	CGSSpBS293_11098	174	c(164794..165531)	acyl-ACP thioesterase, putative											BS455-BS457	CGSSpBS457_02547	1	BS292-BS455	CGSSpBS455_03774	1
S		9	CGSSp14BS292_04765	1296689	1297816	72	c(165558..166688)	putative oxygen-independent coproporphyrinogen	165558	166688	1130			9				4	4	4	CGSSpBS455_03779	31	c(71909..73039)	coproporphyrinogen III oxidase	9	CGSSpBS457_02542	13	13830..14960	putative oxygen-independent coproporphyrinogen	CGSSpBS293_11103	174	c(165536..166666)	putative oxygen-independent coproporphyrinogen											BS455-BS457	CGSSpBS457_02542	4	BS292-BS455	CGSSpBS455_03779	4
S		9	CGSSp14BS292_04770	1297903	1298289	72	c(166772..167161)	hypothetical protein	166772	167161	389			9				2	2	2	CGSSpBS455_03784	31	c(73123..73512)	putative exported hydrophilic protein	9	CGSSpBS457_02537	13	13357..13746	hypothetical protein	CGSSpBS293_11108	174	c(166750..167139)	hypothetical protein											BS455-BS457	CGSSpBS457_02537	2	BS292-BS455	CGSSpBS455_03784	2
S		9	CGSSp14BS292_04775	1298308	1298688	72	c(167177..167560)	hypothetical protein	167177	167560	383			9				1	1	1	CGSSpBS455_03789	31	c(73528..73911)	hypothetical protein	9	CGSSpBS457_02532	13	12958..13341	hypothetical protein	CGSSpBS293_11113	174	c(167155..167538)	hypothetical protein											BS455-BS457	CGSSpBS457_02532	1	BS292-BS455	CGSSpBS455_03789	1
S		9	CGSSp14BS292_04780	1298692	1299477	72	c(167561..168349)	prolipoprotein diacylglyceryl transferase	167561	168349	788			9				5	5	5	CGSSpBS455_03794	31	c(73912..74700)	prolipoprotein diacylglyceryl transferase	9	CGSSpBS457_02527	13	12169..12957	prolipoprotein diacylglyceryl transferase	CGSSpBS293_11118	174	c(167539..168327)	prolipoprotein diacylglyceryl transferase											BS455-BS457	CGSSpBS457_02527	5	BS292-BS455	CGSSpBS455_03794	5
S		9	CGSSp14BS292_04815	1305251	1305799	72	c(174120..174671)	acetyltransferase, gnat family protein	174120	174671	551			9				1	1	1	CGSSpBS455_03824	31	c(80471..81022)	acetyltransferase	9	CGSSpBS457_02492	13	5846..6397	acetyltransferase, gnat family protein	CGSSpBS293_11153	174	c(174098..174649)	acetyltransferase, gnat family protein											BS455-BS457	CGSSpBS457_02492	1	BS292-BS455	CGSSpBS455_03824	1
	W	9	CGSSp14BS292_04865	1312266	1312430	72	181138..181305	hypothetical protein	181138	181305	167			9		1	1				present on contig, missing CDS				9	CGSSpBS457_10924	1	149..316	hypothetical protein	CGSSpBS293_11203	174	181116..181283	hypothetical protein					BS292-BS293	CGSSp9vBS293_11203	1	BS457-BS293	CGSSp9vBS293_11203	1
	W	9	CGSSp14BS292_04870	1312365	1312673	72	c(181234..181545)	hypothetical protein	181234	181545	311			9		1	1	1	1		CGSSpBS455_00005	1	c(245..556)	hypothetical protein	9	CGSSpBS457_10929	1	c(245..556)	hypothetical protein	CGSSpBS293_11208	174	c(181212..181523)	hypothetical protein					BS292-BS293	CGSSp9vBS293_11208	1	BS457-BS293	CGSSp9vBS293_11208	1	BS455-BS457	CGSSpBS457_10929	1	BS292-BS455	CGSSpBS455_00005	1
	W	9	CGSSp14BS292_04905	1319744	1321462	72	188616..190337	ABC transporter, ATP-binding protein	188616	190337	1721			9		1	1	1	1		CGSSpBS455_02949	28	c(15374..17095)	ABC transporter, ATP-binding protein	9	CGSSpBS457_11246	114	6327..8048	ABC transporter, ATP-binding protein	CGSSpBS293_11253	174	190015..191736	ABC transporter, ATP-binding protein					BS292-BS293	CGSSp9vBS293_11253	1	BS457-BS293	CGSSp9vBS293_11253	1	BS455-BS457	CGSSpBS457_11246	1	BS292-BS455	CGSSpBS455_02949	1
	W	9	CGSSp14BS292_04965	1328983	1329678	72	197855..198553	hypothetical protein	197855	198553	698			9				1	1	1	CGSSpBS455_02889	28	c(7145..7843)	GntR family transcriptional regulator	9	CGSSpBS457_08784	68	c(7155..7853)	hypothetical protein	CGSSpBS293_11313	174	199267..199965	hypothetical protein											BS455-BS457	CGSSpBS457_08784	1	BS292-BS455	CGSSpBS455_02889	1
	W	9	CGSSp14BS292_04975	1330632	1331564	72	c(199501..200436)	hypothetical protein	199501	200436	935			9		1	1	1	1		CGSSpBS455_02879	28	5262..6197	hypothetical protein	9	CGSSpBS457_08774	68	5272..6207	hypothetical protein	CGSSpBS293_11323	174	c(200913..201848)	hypothetical protein					BS292-BS293	CGSSp9vBS293_11323	1	BS457-BS293	CGSSp9vBS293_11323	1	BS455-BS457	CGSSpBS457_08774	1	BS292-BS455	CGSSpBS455_02879	1
	W	9	CGSSp14BS292_04990	1333010	1333831	72	c(201879..202703)	Cof family protein	201879	202703	824			9				2	2	2	CGSSpBS455_02864	28	2992..3819	cof family protein	9	CGSSpBS457_08759	68	3005..3829	Cof family protein	CGSSpBS293_11338	174	c(203291..204115)	Cof family protein											BS455-BS457	CGSSpBS457_08759	2	BS292-BS455	CGSSpBS455_02864	2
	W	9	CGSSp14BS292_05040	1338882	1339679	72	c(207751..208551)	ABC transporter membrane-spanning permease -	207751	208551	800			9		2	2			2	CGSSpBS455_05931	59	c(2039..2839)	ABC transporter permease protein	9	CGSSpBS457_00515	5	32087..32887	ABC transporter membrane-spanning permease -	CGSSpBS293_11388	174	c(209246..209962)	ABC transporter membrane-spanning permease -					BS292-BS293	CGSSp9vBS293_11388	2	BS457-BS293	CGSSp9vBS293_11388	2
S		s8	CGSSp14BS292_00682	1499057	1499467	32	37355..37768	hypothetical protein	37355	37768	413	21672		s8				17	17	17	CGSSpBS455_10725	119	1124..1537	hypothetical protein	s8	CGSSpBS457_04432	27	982..1395	hypothetical protein	CGSSpBS293_05549	150	37355..37768	hypothetical protein											BS455-BS457	CGSSpBS457_04432	17	BS292-BS455	CGSSpBS455_10725	17
S		s8	CGSSp14BS292_00687	1499489	1499899	32	37787..38200	hypothetical protein	37787	38200	413			s8				10	10	10	CGSSpBS455_10730	119	1556..1741	hypothetical protein	s8	CGSSpBS457_04437	27	1414..1827	hypothetical protein	CGSSpBS293_05554	150	37787..38200	hypothetical protein											BS455-BS457	CGSSpBS457_04437	10	BS292-BS455	CGSSpBS455_10730	10
S		s8	CGSSp14BS292_00697	1500417	1502636	32	c(38712..40934)	GTP pyrophosphokinase	38712	40934	2222			s8				4	4	4	CGSSpBS455_10740	119	c(2481..4703)	GTP pyrophosphokinase	s8	CGSSpBS457_04447	27	c(2339..4561)	GTP pyrophosphokinase	CGSSpBS293_05564	150	c(38712..40934)	GTP pyrophosphokinase											BS455-BS457	CGSSpBS457_04447	4	BS292-BS455	CGSSpBS455_10740	4
S		s8	CGSSp14BS292_00717	1503629	1504255	32	41927..42556	metallo-beta-lactamase superfamily protein	41927	42556	629			s8				1	1	1	CGSSpBS455_10745	119	5662..6291	metallo-beta-lactamase superfamily protein	s8	CGSSpBS457_04462	27	5554..6183	metallo-beta-lactamase superfamily protein	CGSSpBS293_05579	150	41927..42556	metallo-beta-lactamase superfamily protein											BS455-BS457	CGSSpBS457_04462	1	BS292-BS455	CGSSpBS455_10745	1
S		s8	CGSSp14BS292_00722	1504384	1506273	32	c(42679..44571)	endopeptidase O	42679	44571	1892			s8				1	1	1	CGSSpBS455_10750	119	c(6414..8306)	endopeptidase O	s8	CGSSpBS457_04467	27	c(6306..8198)	endopeptidase O	CGSSpBS293_05584	150	c(42679..44571)	endopeptidase O											BS455-BS457	CGSSpBS457_04467	1	BS292-BS455	CGSSpBS455_10750	1
S		s8	CGSSp14BS292_00727	1506564	1507283	32	44862..45584	manganese transport system ATP-binding protein	44862	45584	722			s8				1	1	1	CGSSpBS455_10755	119	8597..9319	metal cation ABC transporter ATP-binding	s8	CGSSpBS457_04472	27	8489..9211	manganese transport system ATP-binding protein	CGSSpBS293_05589	150	44862..45584	manganese transport system ATP-binding protein											BS455-BS457	CGSSpBS457_04472	1	BS292-BS455	CGSSpBS455_10755	1
S		s8	CGSSp14BS292_00732	1507283	1508128	32	45581..46429	manganese transport system membrane protein	45581	46429	848			s8				4	4	4	CGSSpBS455_10760	119	9316..10164	metal cation ABC transporter membrane protein	s8	CGSSpBS457_04477	27	9208..10056	manganese transport system membrane protein	CGSSpBS293_05594	150	45581..46429	manganese transport system membrane protein											BS455-BS457	CGSSpBS457_04477	4	BS292-BS455	CGSSpBS455_10760	4
S		s8	CGSSp14BS292_00737	1508163	1509089	32	46461..47390	manganese ABC transporter substrate-binding	46461	47390	929			s8				3	3	3	CGSSpBS455_10765	119	10196..11125	manganese ABC transporter substrate-binding	s8	CGSSpBS457_04482	27	10088..11017	manganese ABC transporter substrate-binding	CGSSpBS293_05599	150	46461..47390	manganese ABC transporter substrate-binding											BS455-BS457	CGSSpBS457_04482	3	BS292-BS455	CGSSpBS455_10765	3
S		s8	CGSSp14BS292_00742	1509215	1509703	32	47513..48004	thiol peroxidase (Scavengase P20)	47513	48004	491			s8				1	1	1	CGSSpBS455_10770	119	11248..11739	thiol peroxidase	s8	CGSSpBS457_04487	27	11140..11631	thiol peroxidase (Scavengase P20)	CGSSpBS293_05604	150	47513..48004	thiol peroxidase (Scavengase P20)											BS455-BS457	CGSSpBS457_04487	1	BS292-BS455	CGSSpBS455_10770	1
S		s8	CGSSp14BS292_00747	1509805	1512510	32	c(48100..50808)	hypothetical protein	48100	50808	2708			s8				3	3	3	CGSSpBS455_10775	119	c(11835..14543)	hypothetical protein	s8	CGSSpBS457_04492	27	c(11727..14435)	hypothetical protein	CGSSpBS293_05609	150	c(48100..50808)	hypothetical protein											BS455-BS457	CGSSpBS457_04492	3	BS292-BS455	CGSSpBS455_10775	3
S		s8	CGSSp14BS292_00777	1517157	1517534	32	c(55452..55832)	prophage Lp1 protein 6	55452	55832	380			s8				8	8	8	CGSSpBS455_10800	119	c(19187..19567)	hypothetical protein	s8	CGSSpBS457_04522	27	c(19079..19459)	prophage Lp1 protein 6	CGSSpBS293_05639	150	c(55452..55832)	prophage Lp1 protein 6											BS455-BS457	CGSSpBS457_04522	8	BS292-BS455	CGSSpBS455_10800	8
S		s8	CGSSp14BS292_00782	1517940	1520729	32	c(56235..59027)	isoleucyl-tRNA synthetase	56235	59027	2792			s8				153	153	153	CGSSpBS455_10805	119	c(19976..22768)	isoleucyl-tRNA synthetase	s8	CGSSpBS457_04527	27	c(19862..22654)	isoleucyl-tRNA synthetase	CGSSpBS293_05644	150	c(56234..59026)	isoleucyl-tRNA synthetase											BS455-BS457	CGSSpBS457_04527	153	BS292-BS455	CGSSpBS455_10805	153
	W	s8	CGSSp14BS292_00792	1521080	1521865	32	c(59375..60163)	cell-division initiation protein	59375	60163	788		10913	s8		3	3	3	30	27	CGSSpBS455_10810	119	c(23020..23901)	cell division protein DivIVA	s8	CGSSpBS457_04537	27	c(23002..23790)	cell-division initiation protein	CGSSpBS293_05659	150	c(59278..60159)	Cell-division initiation protein (septum					3 SNP	CGSSp9vBS293_05659	3	BS457-BS293	CGSSp9vBS293_05659	3	BS455-BS457	CGSSpBS457_04532	3	BS292-BS455	CGSSpBS455_10810	30
S	W	s8	CGSSp14BS292_00797	1521877	1522659	32	c(60172..60957)	ylmH protein	60172	60957	785			s8				24	24	24	CGSSpBS455_10815	119	c(23910..24695)	hypothetical protein	s8	CGSSpBS457_04542	27	c(23799..24584)	ylmH protein	CGSSpBS293_05664	150	c(60168..60953)	ylmH protein											BS455-BS457	CGSSpBS457_04542	24	BS292-BS455	CGSSpBS455_10815	24
S	W	s8	CGSSp14BS292_00802	1522659	1522919	32	c(60954..61217)	YlmG protein	60954	61217	263			s8				9	9	9	CGSSpBS455_10820	119	c(24692..24955)	yggt family protein	s8	CGSSpBS457_04547	27	c(24581..24844)	YlmG protein	CGSSpBS293_05669	150	c(60950..61213)	YlmG protein											BS455-BS457	CGSSpBS457_04547	9	BS292-BS455	CGSSpBS455_10820	9
S	W	s8	CGSSp14BS292_00807	1522922	1523458	32	c(61217..61756)	YlmF protein	61217	61756	539			s8				15	15	15	CGSSpBS455_10825	119	c(24955..25494)	hypothetical protein	s8	CGSSpBS457_04552	27	c(24844..25383)	YlmF protein	CGSSpBS293_05674	150	c(61213..61752)	YlmF protein											BS455-BS457	CGSSpBS457_04552	15	BS292-BS455	CGSSpBS455_10825	15
S	W	s8	CGSSp14BS292_00812	1523471	1524139	32	c(61766..62437)	ylmE protein	61766	62437	671			s8				20	20	20	CGSSpBS455_10830	119	c(25504..26175)	hypothetical protein	s8	CGSSpBS457_04557	27	c(25393..26064)	ylmE protein	CGSSpBS293_05679	150	c(61762..62433)	ylmE protein											BS455-BS457	CGSSpBS457_04557	20	BS292-BS455	CGSSpBS455_10830	20
S	W	s8	CGSSp14BS292_00817	1524147	1525403	32	c(62442..63701)	cell division protein FtsZ	62442	63701	1259			s8				7	7	7	CGSSpBS455_10835	119	c(26180..27439)	cell division protein FtsZ	s8	CGSSpBS457_04562	27	c(26069..27328)	cell division protein FtsZ	CGSSpBS293_05684	150	c(62438..63697)	cell division protein FtsZ											BS455-BS457	CGSSpBS457_04562	7	BS292-BS455	CGSSpBS455_10835	7
S	W	s8	CGSSp14BS292_00837	1528408	1529778	32	c(66703..68076)	UDP-N-acetylmuramoylalanyl-D-glutamyl-2,	66703	68076	1373			s8				117	117	117	CGSSpBS455_10855	119	c(30444..31814)	UDP-N-acetylmuramoylalanyl-D-glutamyl-2,	s8	CGSSpBS457_04582	27	c(30330..31703)	UDP-N-acetylmuramoylalanyl-D-glutamyl-2,	CGSSpBS293_05704	150	c(66699..68072)	UDP-N-acetylmuramoylalanyl-D-glutamyl-2,											BS455-BS457	CGSSpBS457_04582	117	BS292-BS455	CGSSpBS455_10855	117
S	W	s8	CGSSp14BS292_00842	1529865	1530905	32	c(68160..69203)	D-alanyl-alanine synthetase A	68160	69203	1043			s8				51	51	51	CGSSpBS455_10860	119	c(31898..32941)	D-alanyl-alanine synthetase A	s8	CGSSpBS457_04587	27	c(31787..32830)	D-alanyl-alanine synthetase A	CGSSpBS293_05709	150	c(68156..69199)	D-alanyl-alanine synthetase A											BS455-BS457	CGSSpBS457_04587	51	BS292-BS455	CGSSpBS455_10860	51
S	W	s8	CGSSp14BS292_00847	1531084	1531677	32	c(69379..69975)	recombination protein RecR	69379	69975	596			s8				46	46	46	CGSSpBS455_10865	119	c(33116..33712)	recombination protein RecR	s8	CGSSpBS457_04592	27	c(33006..33602)	recombination protein RecR	CGSSpBS293_05714	150	c(69375..69971)	recombination protein RecR											BS455-BS457	CGSSpBS457_04592	46	BS292-BS455	CGSSpBS455_10865	46
	W	14	CGSSp14BS292_00852	1531691	1531990	32	c(69986..70288)	penicillin-binding protein 2B	69986	70288	302			14		1	1	102		95	CGSSpBS455_10870	119	c(33723..35765)	penicillin-binding protein 2B	14	CGSSpBS457_04597				CGSSpBS293_05719	150	c(70004..72025)	penicillin-binding protein 2B					1SNP	CGSSp9vBS293_05719	1	FILL IN	CGSSp9vBS293_05719	1		CGSSpBS457_04597	102
S		s9	CGSSp14BS292_10409	1578417	1579307	150	c(46406..47299)	ABC transporter ATP-binding protein - Na+	46406	47299	893	28064		s9				1	1	1	CGSSpBS455_02569	27	c(21833..22726)	ABC transporter ATP-binding protein - Na+	s9	CGSSpBS457_03490	19	c(19982..20875)	ABC transporter ATP-binding protein - Na+	CGSSpBS293_05964	150	c(116709..117602)	ABC transporter ATP-binding protein - Na+											BS455-BS457	CGSSpBS457_03490	1	BS292-BS455	CGSSpBS455_02569	1
S		s9	CGSSp14BS292_10454	1587064	1588335	150	c(55053..56327)	hydroxymethylglutaryl-CoA reductase,	55053	56327	1274			s9				1	1	1	CGSSpBS455_02614	27	c(30480..31754)	3-hydroxy-3-methylglutaryl-coenzyme A reductase	s9	CGSSpBS457_03535	19	c(28629..29903)	hydroxymethylglutaryl-CoA reductase,	CGSSpBS293_06009	150	c(125356..126630)	hydroxymethylglutaryl-CoA reductase,											BS455-BS457	CGSSpBS457_03535	1	BS292-BS455	CGSSpBS455_02614	1
S		s9	CGSSp14BS292_10499	1594700	1596013	150	c(62689..64005)	rRNA methylase	62689	64005	1316			s9				1	1	1	CGSSpBS455_02659	27	c(38116..39429)	rRNA methyltransferase RsmB	s9	CGSSpBS457_08314	63	c(4116..5432)	rRNA methylase	CGSSpBS293_06054	150	c(132992..134308)	rRNA methylase											BS455-BS457	CGSSpBS457_08314	1	BS292-BS455	CGSSpBS455_02659	1
S	W	s9	CGSSp14BS292_10519	1599755	1600378	150	c(67744..68370)	guanylate kinase	67744	68370	626			s9		1	1	1	1		CGSSpBS455_02679	27	c(43171..43797)	guanylate kinase	s9	CGSSpBS457_08334	63	c(9171..9797)	guanylate kinase	CGSSpBS293_06074	150	c(138045..138671)	guanylate kinase					BS292-BS293	CGSSp9vBS293_06074	1	BS457-BS293	CGSSp9vBS293_06074	1	BS455-BS457	CGSSpBS457_08334	1	BS292-BS455	CGSSpBS455_02679	1
S	W	s9	CGSSp14BS292_10524	1600511	1602121	150	c(68500..70113)	hypothetical protein	68500	70113	1613			s9				1	1	1	CGSSpBS455_02684	27	c(43927..45540)	hypothetical protein	s9	CGSSpBS457_08339	63	c(9927..11540)	hypothetical protein	CGSSpBS293_06079	150	c(138801..140414)	hypothetical protein											BS455-BS457	CGSSpBS457_08339	1	BS292-BS455	CGSSpBS455_02684	1
S	W	s9	CGSSp14BS292_10539	1603065	1604159	150	c(71054..72151)	hypothetical protein	71054	72151	1097			s9	8		8	89	97	97	CGSSpBS455_02699	27	c(46481..47578)	hypothetical protein	s9	CGSSpBS457_08354	63	c(12481..13578)	hypothetical protein	CGSSpBS293_06094	150	c(141355..142452)	hypothetical protein	BS292-BS457	CGSSpBS457_08354		8				BS457-BS293	CGSSp9vBS293_06094	8	BS455-BS457	CGSSpBS457_08354	89	BS292-BS455	CGSSpBS455_02699	97
S		s9	CGSSp14BS292_10544	1604172	1604915	150	c(72161..72907)	hypothetical protein	72161	72907	746			s9				75	75	75	CGSSpBS455_02704	27	c(47588..48328)	hypothetical protein	s9	CGSSpBS457_08359	63	c(13588..14334)	hypothetical protein	CGSSpBS293_06099	150	c(142462..143208)	hypothetical protein											BS455-BS457	CGSSpBS457_08359	75	BS292-BS455	CGSSpBS455_02704	75
S		s9	CGSSp14BS292_10559	1605888	1606478	150	c(73877..74470)	hypothetical protein	73877	74470	593			s9				2	2	2	CGSSpBS455_02719	27	c(49308..49901)	hypothetical protein	s9	CGSSpBS457_08374	63	c(15304..15897)	hypothetical protein	CGSSpBS293_06114	150	c(144178..144771)	hypothetical protein											BS455-BS457	CGSSpBS457_08374	2	BS292-BS455	CGSSpBS455_02719	2
	W	11	CGSSp14BS292_10649	1621053	1622624	150	c(89042..90616)	accessory secretory protein	89042	90616	1574		7411	11		1	1	1	1		CGSSpBS455_02804	27	c(64473..66047)	accessory secretory protein	11	CGSSpBS457_08464	63	c(30469..32043)	accessory secretory protein	CGSSpBS293_06204	150	c(159343..160917)	accessory secretory protein					BS292-BS293	CGSSp9vBS293_06204	1	BS457-BS293	CGSSp9vBS293_06204	1	BS455-BS457	CGSSpBS457_08464	1	BS292-BS455	CGSSpBS455_02804	1
	W	11	CGSSp14BS292_10659	1624230	1625234	150	c(92219..93226)	hypothetical protein	92219	93226	1007			11		1	1	1	1		CGSSpBS455_02814	27	c(67650..68657)	hypothetical protein	11	CGSSpBS457_08479	63	c(33646..34653)	hypothetical protein	CGSSpBS293_06219	150	c(162520..163527)	hypothetical protein					BS292-BS293	CGSSp9vBS293_06219	1	BS457-BS293	CGSSp9vBS293_06219	1	BS455-BS457	CGSSpBS457_08479	1	BS292-BS455	CGSSpBS455_02814	1
B	W	11	CGSSp14BS292_10664	1625246	1628461	150	c(93235..96453)	Glycosyltransferase, putative	93235	96453	3218			11		47	47	46	46	1	CGSSpBS455_02819	27	c(68666..71884)	glycosyltransferase	11	CGSSpBS457_08484	63	c(34662..37880)	Glycosyltransferase, putative	CGSSpBS293_06224	150	c(163536..166754)	Glycosyltransferase, putative			1 SNP at start BS455/293-chimeric		BS292-BS293	CGSSp9vBS293_06224	47	BS457-BS293	CGSSp9vBS293_06224	47	BS455-BS457	CGSSpBS457_08484	46	BS292-BS455	CGSSpBS455_02819	46
S		11	CGSSp14BS292_10689	1631956	1632357	150	99948..100352	hypothetical protein	99948	100352	404	8006		11				2	15	15	CGSSpBS455_04616	33	104311..>105597	cell wall surface anchored protein	11	CGSSpBS457_09180	80	c(<1..311)	cell wall surface anchor family protein	CGSSpBS293_06244	150	169854..170771	hypothetical protein											BS455-BS457	CGSSpBS457_09180	2	BS292-BS455	CGSSpBS455_04616	15
S		11	CGSSp14BS292_10694	1632873	1633331	150	c(100862..101323)	Spn1, transposase Orf2	100862	101323	461			11				5	5	5	CGSSpBS455_04611	33	103462..103923	degenerate transposase	11	CGSSpBS457_09845	81	103434..103895	Spn1, transposase Orf2	CGSSpBS293_06249	150	c(171281..171742)	Spn1, transposase Orf2											BS455-BS457	CGSSpBS457_09845	5	BS292-BS455	CGSSpBS455_04611	5
S		11	CGSSp14BS292_10704	1634188	1634406	150	102180..102401	hypothetical protein	102180	102401	221			11				2	2	2	CGSSpBS455_04601	33	c(102382..102603)	hypothetical protein	11	CGSSpBS457_09835	81	c(102356..102577)	hypothetical protein	CGSSpBS293_06259	150	172599..172820	hypothetical protein											BS455-BS457	CGSSpBS457_09835	2	BS292-BS455	CGSSpBS455_04601	2
S		11	CGSSp14BS292_10709	1634426	1634737	150	102418..102732	thioredoxin	102418	102732	314			11				1	1	1	CGSSpBS455_04596	33	c(102051..102365)	putative thioredoxin	11	CGSSpBS457_09830	81	c(102025..102339)	thioredoxin	CGSSpBS293_06264	150	172837..173151	thioredoxin											BS455-BS457	CGSSpBS457_09830	1	BS292-BS455	CGSSpBS455_04596	1
S		11	CGSSp14BS292_10714	1635045	1635575	150	103037..103570	hypothetical protein	103037	103570	533			11				1	1	1	CGSSpBS455_04591	33	c(101213..101746)	7-cyano-7-deazaguanine reductase	11	CGSSpBS457_09825	81	c(101187..101720)	hypothetical protein	CGSSpBS293_06269	150	173456..173989	hypothetical protein											BS455-BS457	CGSSpBS457_09825	1	BS292-BS455	CGSSpBS455_04591	1
S		11	CGSSp14BS292_10744	1639222	1639962	150	c(107211..107954)	hypothetical protein	107211	107954	743			11				1	1	1	CGSSpBS455_04561	33	96829..97572	16S rRNA m3U1498 methyltransferase	11	CGSSpBS457_09795	81	96803..97546	hypothetical protein	CGSSpBS293_06299	150	c(177630..178373)	hypothetical protein											BS455-BS457	CGSSpBS457_09795	1	BS292-BS455	CGSSpBS455_04561	1
S		12	CGSSp14BS292_11497	1763342	1763734	154	c(2250..2645)	single-strand binding protein family	2250	2645	395			12				1	1	1	CGSSpBS455_00240	12	c(2249..2644)	single-stranded DNA-binding protein	12	CGSSpBS457_09024	73	11392..11787	single-strand binding protein family	CGSSpBS293_00015	17	c(2250..2645)	single-strand binding protein family											BS455-BS457	CGSSpBS457_09024	1	BS292-BS455	CGSSpBS455_00240	1
	W	12	CGSSp14BS292_11532	1766553	1767224	154	c(5461..6135)	hypothetical protein	5461	6135	674		13370	12	1	1			1		CGSSpBS455_00275	12	c(5460..6134)	hypothetical protein	12	CGSSpBS457_08989	73	7902..8576	hypothetical protein	CGSSpBS293_00050	17	c(5461..6135)	hypothetical protein	BS292-BS457	CGSSpBS457_08989		1	BS292-BS293	CGSSp9vBS293_00050	1							BS292-BS455	CGSSpBS455_00275	1
	W	12	CGSSp14BS292_11537	1767233	1767676	154	c(6141..6587)	hypothetical protein	6141	6587	446			12	17	17			17		CGSSpBS455_00280	12	c(6140..6586)	hypothetical protein	12	CGSSpBS457_08984	73	7450..7896	hypothetical protein	CGSSpBS293_00055	17	c(6141..6587)	hypothetical protein	BS292-BS457	CGSSpBS457_08984		17	BS292-BS293	CGSSp9vBS293_00055	17							BS292-BS455	CGSSpBS455_00280	17
	W	12	CGSSp14BS292_11542	1767793	1768293	154	c(6701..7204)	PAP2 family protein	6701	7204	503			12	5	5			5		CGSSpBS455_00285	12	c(6700..7203)	PAP2 family protein	12	CGSSpBS457_08979	73	6833..7336	PAP2 family protein	CGSSpBS293_00060	17	c(6701..7204)	PAP2 family protein	BS292-BS457	CGSSpBS457_08979		5	BS292-BS293	CGSSp9vBS293_00060	5							BS292-BS455	CGSSpBS455_00285	5
	W	12	CGSSp14BS292_11547	1768293	1768652	154	c(7201..7563)	hypothetical protein	7201	7563	362			12	2	2			2		CGSSpBS455_00290	12	c(7200..7562)	hypothetical protein	12	CGSSpBS457_08974	73	6474..6836	hypothetical protein	CGSSpBS293_00065	17	c(7201..7563)	hypothetical protein	BS292-BS457	CGSSpBS457_08974		2	BS292-BS293	CGSSp9vBS293_00065	2							BS292-BS455	CGSSpBS455_00290	2
	W	12	CGSSp14BS292_11557	1769759	1770577	154	c(8667..9488)	ABC transporter, permease protein	8667	9488	821			12							Missing				12	Missing				Missing						BS292 Unique
	W	12	CGSSp14BS292_11562	1770597	1770707	154	c(9505..9618)	hypothetical protein	9505	9618	113			12							Missing				12	Missing				Missing						BS292 Unique
	W	12	CGSSp14BS292_11567	1770722	1771063	154	c(9630..9974)	hypothetical protein	9630	9974	344			12							Missing				12	Missing				Missing						BS292 Unique
	W	12	CGSSp14BS292_11577	1771190	1771903	154	c(10098..10814)	hypothetical protein	10098	10814	716			12	1	1			1		CGSSpBS455_00300	12	c(7871..8587)	hypothetical protein	12	CGSSpBS457_08959	73	5449..6165	hypothetical protein	CGSSpBS293_00080	17	c(7872..8588)	hypothetical protein	BS292-BS457	CGSSpBS457_08959		1	BS292-BS293	CGSSp9vBS293_00080	1							BS292-BS455	CGSSpBS455_00300	1
	W	12	CGSSp14BS292_11582	1772787	1774199	154	c(11695..13110)	pneumolysin	11695	13110	1415			12	27	27			27		CGSSpBS455_00305	12	c(9468..10883)	pneumolysin (thiol-activated cytolysin)	12	CGSSpBS457_08954	73	3153..4568	pneumolysin (Thiol-activated cytolysin)	CGSSpBS293_00085	17	c(9469..10884)	pneumolysin (Thiol-activated cytolysin)	BS292-BS457	CGSSpBS457_08954		27	BS292-BS293	CGSSp9vBS293_00085	27							BS292-BS455	CGSSpBS455_00305	27
	W	12	CGSSp14BS292_11587	1774213	1774620	154	c(13121..13531)	hypothetical protein	13121	13531	410			12	5	5			5		CGSSpBS455_00310	12	c(10894..11304)	hypothetical protein	12	CGSSpBS457_08949	73	2732..3142	hypothetical protein	CGSSpBS293_00090	17	c(10895..11305)	hypothetical protein	BS292-BS457	CGSSpBS457_08949		5	BS292-BS293	CGSSp9vBS293_00090	5							BS292-BS455	CGSSpBS455_00310	5
	W	12	CGSSp14BS292_11592	1774616	1775221	154	c(13524..14132)	hypothetical protein	13524	14132	608			12	30	30			30		CGSSpBS455_00315	12	c(11297..11905)	hypothetical protein	12	CGSSpBS457_08944	73	2131..2739	hypothetical protein	CGSSpBS293_00095	17	c(11298..11906)	hypothetical protein	BS292-BS457	CGSSpBS457_08944		30	BS292-BS293	CGSSp9vBS293_00095	30							BS292-BS455	CGSSpBS455_00315	30
	W	12	CGSSp14BS292_11597	1775237	1775692	154	c(14145..14603)	hypothetical protein	14145	14603	458			12	16	16			16		CGSSpBS455_00320	12	c(11918..12376)	hypothetical protein	12	CGSSpBS457_08939	73	1660..2118	hypothetical protein	CGSSpBS293_00100	17	c(11919..12377)	hypothetical protein	BS292-BS457	CGSSpBS457_08939		16	BS292-BS293	CGSSp9vBS293_00100	16							BS292-BS455	CGSSpBS455_00320	16
	W	12	Missing	1775237							0			12							CGSSpBS455_00325	12	c(12691..>14035)	hypothetical protein	12	CGSSpBS457_08934	73	<1..1345	hypothetical protein	CGSSpBS293_00105	17	c(12692..>14036)	hypothetical protein			BS293/ BS457/BS455
	W	12	Missing	1775237							0			12				1		1	CGSSpBS455_01580	20	64617..>70447	very large surface anchored protein	12	CGSSpBS457_10442	87	64568..>70396	very large surface anchored protein	CGSSpBS293_00462	28	c(<1..2203)	Possible cell surface protein			BS293/ BS457/BS455								BS455-BS457	CGSSpBS457_10442	1
	W	12	CGSSp14BS292_11617	1777303	1777851	154	c(16211..16762)	hypothetical protein	16211	16762	551			12	17	17			17		CGSSpBS455_01575	20	63005..63760	hypothetical protein	12	CGSSpBS457_10437	87	62954..63709	hypothetical protein	CGSSpBS293_00467	28	c(3059..3814)	hypothetical protein	BS292-BS457	CGSSpBS457_10437		17	BS292-BS293	CGSSp9vBS293_00467	17							BS292-BS455	CGSSpBS455_01575	17
	W	12	CGSSp14BS292_11627	1778045	1778626	154	c(16953..17537)	hypothetical protein	16953	17537	584			12	21	21					present on contig, missing CDS				12	CGSSpBS457_10432	87	61969..62964	hypothetical protein	CGSSpBS293_00472	28	c(3804..4799)	hypothetical protein	BS292-BS457	CGSSpBS457_10432		21	BS292-BS293	CGSSp9vBS293_00472	21							Missing CDS
	W	12	CGSSp14BS292_11637	1779037	1779459	154	c(17945..18370)	hypothetical protein	17945	18370	425			12	3	3			3		CGSSpBS455_01570	20	61355..61735	hypothetical protein	12	CGSSpBS457_10427	87	61304..61684	hypothetical protein	CGSSpBS293_00477	28	c(5084..5464)	hypothetical protein	BS292-BS457	CGSSpBS457_10427		3	BS292-BS293	CGSSp9vBS293_00477	3							BS292-BS455	CGSSpBS455_01570	3
	W	12	CGSSp14BS292_11642	1779591	1779920	154	c(18499..18831)	hypothetical protein	18499	18831	332			12	3	3			3		CGSSpBS455_01565	20	60741..61208	hypothetical protein	12	CGSSpBS457_10422	87	60690..61157	hypothetical protein	CGSSpBS293_00482	28	c(5611..6105)	hypothetical protein	BS292-BS457	CGSSpBS457_10422		3	BS292-BS293	CGSSp9vBS293_00482	3							BS292-BS455	CGSSpBS455_01565	3
S		12	CGSSp14BS292_11657	1780696	1781649	154	c(19604..20560)	autolysin	19604	20560	956	46664		12				10	12	10	CGSSpBS455_01550	20	58993..59949	autolysin	12	CGSSpBS457_10407	87	58961..59917	autolysin	CGSSpBS293_00497	28	c(6851..7807)	autolysin											BS455-BS457	CGSSpBS457_10407	10	BS292-BS455	CGSSpBS455_01550	12
S		12	CGSSp14BS292_11667	1782028	1783395	154	c(20936..22306)	DNA-damage-inducible protein	20936	22306	1370			12				5	5	5	CGSSpBS455_01545	20	57247..58617	DNA-damage-inducible protein	12	CGSSpBS457_10397	87	57215..58585	DNA-damage-inducible protein	CGSSpBS293_00507	28	c(8183..9553)	DNA-damage-inducible protein											BS455-BS457	CGSSpBS457_10397	5	BS292-BS455	CGSSpBS455_01545	5
S		12	CGSSp14BS292_11677	1784926	1786179	154	c(23834..25090)	competence damage-inducible protein A	23834	25090	1256			12				80	80	80	CGSSpBS455_01535	20	54463..55719	competence damage-inducible protein A	12	CGSSpBS457_10387	87	54431..55687	competence damage-inducible protein A	CGSSpBS293_00517	28	c(11081..12337)	competence damage-inducible protein A											BS455-BS457	CGSSpBS457_10387	80	BS292-BS455	CGSSpBS455_01535	80
S		12	CGSSp14BS292_11682	1786269	1787282	154	c(25177..26193)	regulator of lytrabc operon	25177	26193	1016			12				2	2	2	CGSSpBS455_01530	20	53362..54378	transcriptional regulator, putative	12	CGSSpBS457_10382	87	53328..54344	regulator of lytrabc operon	CGSSpBS293_00522	28	c(12424..13419)	regulator of lytrabc operon											BS455-BS457	CGSSpBS457_10382	2	BS292-BS455	CGSSpBS455_01530	2
S		12	CGSSp14BS292_11687	1787293	1787808	154	c(26201..26719)	acetyltransferase, GNAT family protein	26201	26719	518			12				2	2	2	CGSSpBS455_01525	20	52836..53354	acetyltransferase	12	CGSSpBS457_10377	87	52802..53320	acetyltransferase, GNAT family protein	CGSSpBS293_00527	28	c(13447..13965)	acetyltransferase, GNAT family protein											BS455-BS457	CGSSpBS457_10377	2	BS292-BS455	CGSSpBS455_01525	2
S		12	CGSSp14BS292_11692	1787801	1788241	154	c(26709..27152)	hypothetical protein	26709	27152	443			12				2	2	2	CGSSpBS455_01520	20	52403..52846	hypothetical protein	12	CGSSpBS457_10372	87	52369..52812	hypothetical protein	CGSSpBS293_00532	28	c(13955..14398)	hypothetical protein											BS455-BS457	CGSSpBS457_10372	2	BS292-BS455	CGSSpBS455_01520	2
S		12	CGSSp14BS292_11697	1788330	1788947	154	c(27238..27858)	lipoprotein, putative	27238	27858	620			12				1	1	1	CGSSpBS455_01515	20	51697..52317	hypothetical protein	12	CGSSpBS457_10367	87	51663..52283	lipoprotein, putative	CGSSpBS293_00537	28	c(14484..15104)	lipoprotein, putative											BS455-BS457	CGSSpBS457_10367	1	BS292-BS455	CGSSpBS455_01515	1
S		12	CGSSp14BS292_11702	1789333	1790193	154	c(28241..29104)	transcriptional activator	28241	29104	863			12				6	6	6	CGSSpBS455_01510	20	50451..51314	transcriptional regulator PlcR, putative	12	CGSSpBS457_10362	87	50417..51280	transcriptional activator	CGSSpBS293_00542	28	c(15487..16350)	transcriptional activator											BS455-BS457	CGSSpBS457_10362	6	BS292-BS455	CGSSpBS455_01510	6
S		12	CGSSp14BS292_11712	1791002	1793014	154	29913..31928	bacteriocin-associated integral membrane	29913	31928	2015			12				3	3	3	CGSSpBS455_01500	20	c(47627..49642)	hypothetical protein	12	CGSSpBS457_10352	87	c(47593..49608)	bacteriocin-associated integral membrane	CGSSpBS293_00552	28	17159..19174	bacteriocin-associated integral membrane											BS455-BS457	CGSSpBS457_10352	3	BS292-BS455	CGSSpBS455_01500	3
S		12	CGSSp14BS292_11772	1805795	1807075	154	c(44703..45986)	UDP-N-acetylglucosamine	44703	45986	1283			12				1	1	1	CGSSpBS455_01450	20	33568..34851	UDP-N-acetylglucosamine	12	CGSSpBS457_10292	87	33535..34818	UDP-N-acetylglucosamine	CGSSpBS293_00612	28	c(31949..33232)	UDP-N-acetylglucosamine											BS455-BS457	CGSSpBS457_10292	1	BS292-BS455	CGSSpBS455_01450	1
S		12	CGSSp14BS292_11837	1814387	1815634	154	c(53295..54545)	diaminopimelate decarboxylase	53295	54545	1250			12				1	1	1	CGSSpBS455_01395	20	25008..26258	diaminopimelate decarboxylase	12	CGSSpBS457_10232	87	24975..26225	diaminopimelate decarboxylase	CGSSpBS293_00677	28	c(40540..41790)	diaminopimelate decarboxylase											BS455-BS457	CGSSpBS457_10232	1	BS292-BS455	CGSSpBS455_01395	1
S		12	CGSSp14BS292_11852	1817729	1818982	154	c(56637..57893)	hypothetical protein	56637	57893	1256			12				1	1	1	CGSSpBS455_01380	20	21660..22916	competence-induced protein Ccs50	12	CGSSpBS457_10217	87	21627..22883	hypothetical protein	CGSSpBS293_00692	28	c(43882..45138)	hypothetical protein											BS455-BS457	CGSSpBS457_10217	1	BS292-BS455	CGSSpBS455_01380	1
S		12	CGSSp14BS292_11902	1826800	1827357	154	c(65708..66268)	hypothetical protein	65708	66268	560			12				1	1	1	CGSSpBS455_01330	20	13285..13845	primase-related protein	12	CGSSpBS457_10167	87	13252..13812	hypothetical protein	CGSSpBS293_00742	28	c(52953..53513)	hypothetical protein											BS455-BS457	CGSSpBS457_10167	1	BS292-BS455	CGSSpBS455_01330	1
	W	13	CGSSp14BS292_11997			156	c(<1..509)	competence-specific global transcription			509			13		1	1								13	CGSSpBS457_06921				CGSSpBS293_06921
S		14	CGSSp14BS292_05534	1965647	1967674	73	c(64454..66484)	transcriptional regulator, BglG family protein	64454	66484	2030	13989		14				6	6	6	CGSSpBS455_05661	52	c(15774..17804)	BglG family transcriptional regulator	14	CGSSpBS457_06030	36	c(15540..17570)	transcriptional regulator, BglG family protein	CGSSpBS293_08449	170	c(64583..66613)	transcriptional regulator, BglG family protein											BS455-BS457	CGSSpBS457_06030	6	BS292-BS455	CGSSpBS455_05661	6
S		14	CGSSp14BS292_05539	1967865	1968869	73	66675..67682	hypothetical protein	66675	67682	1007			14				14	14	14	CGSSpBS455_05666	52	17995..19002	hypothetical protein	14	CGSSpBS457_06035	36	17761..18768	hypothetical protein	CGSSpBS293_08454	170	66804..67811	hypothetical protein											BS455-BS457	CGSSpBS457_06035	14	BS292-BS455	CGSSpBS455_05666	14
S		14	CGSSp14BS292_05544	1968875	1969072	73	67685..67885	hypothetical protein	67685	67885	200			14				1	1	1	CGSSpBS455_05671	52	19005..19205	hypothetical protein	14	CGSSpBS457_06040	36	18771..18971	hypothetical protein	CGSSpBS293_08459	170	67814..68014	hypothetical protein											BS455-BS457	CGSSpBS457_06040	1	BS292-BS455	CGSSpBS455_05671	1
S		14	CGSSp14BS292_05569	1972373	1972552	73	71183..71365	IS1381, transposase OrfA	71183	71365	182			14							Missing				14	CGSSpBS457_10554				CGSSpBS293_08479	170	71133..71315	IS1381, transposase OrfA			BS292/BS457/BS293
S		14	CGSSp14BS292_05584	1973424	1973747	73	c(72231..72557)	hypothetical protein	72231	72557	326			14				4	4	4	CGSSpBS455_10510	113	38794..39267	hypothetical protein	14	CGSSpBS457_00912	8	c(56..382)	hypothetical protein	CGSSpBS293_08494	170	c(72181..72507)	hypothetical protein											BS455-BS457	CGSSpBS457_00912	4	BS292-BS455	CGSSpBS455_10510	4
S		14	CGSSp14BS292_05599	1976038	1976904	73	c(74845..75714)	hypothetical protein	74845	75714	869			14				7	7	7	CGSSpBS455_10495	113	35784..36653	ROK family protein	14	CGSSpBS457_00927	8	c(2670..3539)	hypothetical protein	CGSSpBS293_08509	170	c(74795..75664)	hypothetical protein											BS455-BS457	CGSSpBS457_00927	7	BS292-BS455	CGSSpBS455_10495	7
S		14	CGSSp14BS292_05604	1976991	1979633	73	c(75798..78443)	hypothetical protein	75798	78443	2645			14				34	34		CGSSpBS455_10490	113	33055..35700	putative glycosyl hydrolase	14	CGSSpBS457_00932	8	c(3623..6268)	hypothetical protein	Present on ctg, missing CDS														BS455-BS457	CGSSpBS457_00932	34	BS292-BS455	CGSSpBS455_10490	34
	W	14	CGSSp14BS292_05609	1979727	1981004	73	c(78534..79814)	hypothetical protein	78534	79814	1280		57530	14		39	39	40	40	1	CGSSpBS455_10485	113	31684..32964	hypothetical protein	14	CGSSpBS457_00937	8	c(6359..7639)	hypothetical protein	CGSSpBS293_08524	170	c(78482..79762)	hypothetical protein					BS292-BS293	CGSSp9vBS293_08524	39	BS457-BS293	CGSSp9vBS293_08524	39	BS455-BS457	CGSSpBS457_00937	40	BS292-BS455	CGSSpBS455_10485	40
	W	14	CGSSp14BS292_05619	1983303	1984979	73	c(82110..83789)	hypothetical protein	82110	83789	1679			14	24	110	86		24	86	CGSSpBS455_10470	113	27715..29394	hypothetical protein	14	CGSSpBS457_00952	8	c(9930..11609)	hypothetical protein	CGSSpBS293_08539	170	c(82052..83734)	hypothetical protein	BS292-BS457	CGSSpBS457_00952		24	BS292-BS293	CGSSp9vBS293_08539	110	BS457-BS293	CGSSp9vBS293_08539	86				BS292-BS455	CGSSpBS455_10470	24
	W	14	CGSSp14BS292_05624	1985372	1985593	73	84182..84406	hypothetical protein	84182	84406	224			14							present on contig, missing CDS				14	CGSSpBS457_00957	8	12002..12226	hypotheticalprotein	Missing						BS292/ BS457/BS455
	W	14	CGSSp14BS292_05629	1985734	1986960	73	84544..85773	arginine deiminase	84544	85773	1229			14							CGSSpBS455_10465	113	c(25732..26961)	arginine deiminase	14	CGSSpBS457_00962	8	12364..13593	argininedeiminase	Missing						BS292/ BS457/BS455
	W	14	CGSSp14BS292_05634	1987021	1988034	73	85831..86847	ornithine carbamoyltransferase	85831	86847	1016			14	1				1		CGSSpBS455_10460	113	c(24658..25674)	ornithine carbamoyltransferase	14	CGSSpBS457_00967	8	13651..14667	ornithinecarbamoyltransferase	Missing				BS292-BS457	CGSSpBS457_00967	BS292/ BS457/BS455	1										BS292-BS455	CGSSpBS455_10460	1
	W	14	CGSSp14BS292_05639	1988202	1989146	73	87012..87959	carbamate kinase	87012	87959	947			14							CGSSpBS455_10455	113	c(23546..24493)	carbamate kinase	14	CGSSpBS457_00972	8	14832..15779	carbamatekinase	Missing						BS292/ BS457/BS455
	W	14	CGSSp14BS292_05644	1989358	1990866	73	88168..89679	hypothetical protein	88168	89679	1511			14							CGSSpBS455_10450	113	c(21826..23337)	hypothetical protein	14	CGSSpBS457_00977	8	15988..17499	hypotheticalprotein	Missing						BS292/ BS457/BS455
	W	14	Missing	1989358							0			14							Missing				14	Missing				CGSSpBS293_08544	170	c(83736..87524)	beta-galactosidase
	W	14	CGSSp14BS292_05649	1990891	1992219	73	89701..91032	putative dipeptidase	89701	91032	1331			14							CGSSpBS455_10445	113	c(20473..21804)	hypothetical protein	14	CGSSpBS457_00982	8	17521..18852	putativedipeptidase	Missing						BS292/ BS457/BS455
	W	14	CGSSp14BS292_05654	1992833	1993081	73	c(91640..91891)	gram-positive signal peptide, ysirk family	91640	91891	251			14		11	11			11	CGSSpBS455_10440	113	19614..19865	hypothetical protein	14	CGSSpBS457_00987	8	c(19460..19711)	gram-positive signal peptide, ysirk family	CGSSpBS293_08549	170	c(87762..92771)	Zinc metalloprotease zmpC precursor, putative					BS292-BS293	CGSSp9vBS293_08549	11	BS457-BS293	CGSSp9vBS293_08549	11
	W	14	CGSSp14BS292_05659	1993413	1994309	73	c(92220..93119)	hypersensitive-induced reaction protein 4	92220	93119	899			14		34	34			34	CGSSpBS455_10435	113	18386..19285	hypothetical protein	14	CGSSpBS457_00992	8	c(20040..20939)	hypersensitive-induced reaction protein 4	CGSSpBS293_08554	170	c(92974..93873)	spfh domain/band 7 family protein					BS292-BS293	CGSSp9vBS293_08554	34	BS457-BS293	CGSSp9vBS293_08554	34
	W	14	CGSSp14BS292_05664	1994442	1995590	73	c(93249..94400)	NAD-dependent methanol dehydrogenase (medh)	93249	94400	1151			14							CGSSpBS455_10430	113	17105..18256	NAD-dependent methanol dehydrogenase (medh)	14	CGSSpBS457_00997	8	c(21069..22220)	NAD-dependentmethanoldehydrogenase(medh)	Missing						BS292/ BS457/BS455
	W	14	CGSSp14BS292_05669	1995739	1997502	73	c(94546..96312)	L-fucose isomerase	94546	96312	1766			14							CGSSpBS455_10425	113	15193..16959	L-fucose isomerase	14	CGSSpBS457_01002	8	c(22366..24132)	L-fucoseisomerase	Missing						BS292/ BS457/BS455
	W	14	CGSSp14BS292_05674	1997518	1998243	73	c(96325..97053)	L-fuculose phosphate aldolase	96325	97053	728			14							CGSSpBS455_10420	113	14452..15180	L-fuculose-phosphate aldolase, putative	14	CGSSpBS457_01007	8	c(24145..24873)	L-fuculosephosphatealdolase	Missing						BS292/ BS457/BS455
	W	14	CGSSp14BS292_05679	1998261	2001275	73	c(97068..100085)	hypothetical protein	97068	100085	3017			14							CGSSpBS455_10415	113	11420..14437	hypothetical protein	14	CGSSpBS457_01012	8	c(24888..27905)	hypotheticalprotein	Missing						BS292/ BS457/BS455
	W	14	CGSSp14BS292_05684	2001289	2003502	73	c(100096..102312)	Alpha-galactosidase	100096	102312	2216			14							CGSSpBS455_10410	113	9193..11409	alpha-galactosidase	14	CGSSpBS457_01017	8	c(27916..30132)	Alpha-galactosidase	Missing						BS292/ BS457/BS455
	W	14	CGSSp14BS292_05689	2003527	2005395	73	c(102334..104205)	hypothetical protein	102334	104205	1871			14							CGSSpBS455_10405	113	7300..9171	hypothetical protein	14	CGSSpBS457_01022	8	c(30154..32025)	hypotheticalprotein	Missing						BS292/ BS457/BS455
	W	14	CGSSp14BS292_05694	2005404	2006720	73	c(104211..105530)	probable glycosyl hydrolase	104211	105530	1319			14							CGSSpBS455_10400	113	5975..7294	alpha-L-fucosidase, putative	14	CGSSpBS457_01027	8	c(32031..33350)	probableglycosylhydrolase	Missing						BS292/ BS457/BS455
	W	14	CGSSp14BS292_05699	2006720	2007562	73	c(105527..106372)	binding-protein-dependent transport systems	105527	106372	845			14							CGSSpBS455_10395	113	5133..5978	sugar ABC transporter permease	14	CGSSpBS457_01032	8	c(33347..34192)	binding-protein-dependenttransportsystems	Missing						BS292/ BS457/BS455
	W	14	CGSSp14BS292_05704	2007562	2008488	73	c(106369..107298)	putative ABC-type sugar transport system,	106369	107298	929			14							CGSSpBS455_10390	113	4207..5136	putative ABC-type sugar transport system,	14	CGSSpBS457_01037	8	c(34189..35118)	putativeABC-typesugartransportsystem,	Missing						BS292/ BS457/BS455
	W	14	CGSSp14BS292_05709	2008578	2009867	73	c(107385..108677)	putative extracellular solute-binding	107385	108677	1292			14							CGSSpBS455_10385	113	2828..4120	sugar ABC transporter, sugar-binding protein	14	CGSSpBS457_01042	8	c(35205..36497)	putativeextracellularsolute-binding	Missing						BS292/ BS457/BS455
	W	14	CGSSp14BS292_05714	2009899	2011299	73	c(108706..110109)	rhamnulokinase (Rhamnulose kinase)	108706	110109	1403			14							CGSSpBS455_10380	113	1397..2800	L-fuculose kinase FucK, putative	14	CGSSpBS457_01047	8	c(36526..37929)	rhamnulokinase(Rhamnulosekinase)	Missing						BS292/ BS457/BS455
	W	14	CGSSp14BS292_05719	2011475	2012245	73	110285..111058	regulator of fucose operon	110285	111058	773			14							CGSSpBS455_10375	113	c(448..1221)	putative fucose phosphotransferase system	14	CGSSpBS457_01052	8	38105..38878	regulatoroffucoseoperon	Missing						BS292/ BS457/BS455
	W	14	CGSSp14BS292_05724	2012723	2012818	73	111533..111631	hypothetical protein	111533	111631	98			14		2	2	1	1	1	CGSSpBS455_10515	114	28..126	hypothetical protein	14	CGSSpBS457_01057	8	39353..39451	hypothetical protein	CGSSpBS293_08559	170	94282..94380	hypothetical protein					BS292-BS293	CGSSp9vBS293_08559	2	BS457-BS293	CGSSp9vBS293_08559	2	BS455-BS457	CGSSpBS457_01057	1	BS292-BS455	CGSSpBS455_10515	1
	W	14	CGSSp14BS292_05729	2013066	2013161	73	111876..111974	hypothetical protein	111876	111974	98			14		1	1			1	CGSSpBS455_00961	16	c(21946..22044)	hypothetical protein	14	CGSSpBS457_01062	8	39696..39794	hypothetical protein	CGSSpBS293_08564	170	94625..94723	hypothetical protein					BS292-BS293	CGSSp9vBS293_08564	1	BS457-BS293	CGSSp9vBS293_08564	1
	W	14	Missing	2013066							0			14							Missing				14	Missing				CGSSpBS293_08569	170	95016..96182	hypothetical protein
	W	14	CGSSp14BS292_05734	2013411	2014913	73	c(112218..113723)	zinc-binding lipoprotein AdcA	112218	113723	1505			14		77	77			77	CGSSpBS455_00956	16	20197..21702	zinc-binding lipoprotein AdcA	14	CGSSpBS457_01067	8	c(40038..41543)	zinc-binding lipoprotein AdcA	CGSSpBS293_08579	170	c(97223..98728)	zinc-binding lipoprotein AdcA					BS292-BS293	CGSSp9vBS293_08579	77	BS457-BS293	CGSSp9vBS293_08579	77
	W	14	CGSSp14BS292_05739	2014926	2015729	73	c(113733..114539)	ABC transporter membrane-spanning permease -	113733	114539	806			14		57	57			57	CGSSpBS455_00951	16	19381..20187	zinc ABC transporter permease	14	CGSSpBS457_01072	8	c(41553..42359)	ABC transporter membrane-spanning permease -	CGSSpBS293_08584	170	c(98738..99544)	ABC transporter membrane-spanning permease -					BS292-BS293	CGSSp9vBS293_08584	57	BS457-BS293	CGSSp9vBS293_08584	57
	W	14	CGSSp14BS292_05744	2015725	2016426	73	c(114532..115236)	zinc ABC transporter, ATP-binding protein	114532	115236	704			14		30	30			30	CGSSpBS455_00946	16	18684..19388	zinc ABC transporter, ATP-binding protein	14	CGSSpBS457_01077	8	c(42352..43056)	zinc ABC transporter, ATP-binding protein	CGSSpBS293_08589	170	c(99537..100241)	zinc transport system ATP-binding protein AdcC					BS292-BS293	CGSSp9vBS293_08589	30	BS457-BS293	CGSSp9vBS293_08589	30
	W	14	CGSSp14BS292_05749	2016429	2016866	73	c(115236..115676)	Transcriptional repressor for Zn(2+)-responsive	115236	115676	440			14		20	20			20	CGSSpBS455_00941	16	18244..18684	MarR-family regulatory protein	14	CGSSpBS457_01082	8	c(43056..43496)	Transcriptional repressor for Zn(2+)-responsive	CGSSpBS293_08594	170	c(100241..100681)	Transcriptional repressor for Zn(2+)-responsive					BS292-BS293	CGSSp9vBS293_08594	20	BS457-BS293	CGSSp9vBS293_08594	20
	W	14	CGSSp14BS292_05759	2017024	2018289	73	c(115831..117099)	D-alanine transfer from undecaprenol-phosphate	115831	117099	1268			14		57	57	1	1	58	CGSSpBS455_00936	16	16821..18089	undecaprenol-phosphate-poly(glycerophosphate	14	CGSSpBS457_01092	8	c(43651..44919)	D-alanine transfer from undecaprenol-phosphate	CGSSpBS293_08599	170	c(100834..102102)	D-alanine transfer from undecaprenol-phosphate					BS292-BS293	CGSSp9vBS293_08599	57	BS457-BS293	CGSSp9vBS293_08599	57	BS455-BS457	CGSSpBS457_01092	1	BS292-BS455	CGSSpBS455_00936	1
	W	14	CGSSp14BS292_05764	2018285	2018521	73	c(117092..117331)	D-alanyl carrier protein	117092	117331	239			14		3	3			3	CGSSpBS455_00931	16	16589..16828	D-alanine--poly(phosphoribitol) ligase subunit	14	CGSSpBS457_01097	8	c(44912..45151)	D-alanyl carrier protein	CGSSpBS293_08604	170	c(102095..102334)	D-alanyl carrier protein					BS292-BS293	CGSSp9vBS293_08604	3	BS457-BS293	CGSSp9vBS293_08604	3
	W	14	CGSSp14BS292_05769	2018538	2019779	73	c(117345..118589)	protein DltB	117345	118589	1244			14		70	70	9	9	69	CGSSpBS455_00926	16	15331..16575	putative activated D-alanine transport protein	14	CGSSpBS457_01102	8	c(45165..46409)	protein DltB	CGSSpBS293_08609	170	c(102348..103592)	protein DltB					BS292-BS293	CGSSp9vBS293_08609	70	BS457-BS293	CGSSp9vBS293_08609	70	BS455-BS457	CGSSpBS457_01102	9	BS292-BS455	CGSSpBS455_00926	9
	W	14	CGSSp14BS292_05774	2019779	2021326	73	c(118586..120136)	D-alanine--poly(phosphoribitol) ligase subunit	118586	120136	1550			14		83	83	6	6	85	CGSSpBS455_00921	16	13784..15334	D-alanine--D-alanyl carrier protein ligase	14	CGSSpBS457_01107	8	c(46406..47956)	D-alanine--poly(phosphoribitol) ligase subunit	CGSSpBS293_08614	170	c(103589..105139)	D-alanine--poly(phosphoribitol) ligase subunit					BS292-BS293	CGSSp9vBS293_08614	83	BS457-BS293	CGSSp9vBS293_08614	83	BS455-BS457	CGSSpBS457_01107	6	BS292-BS455	CGSSpBS455_00921	6
	W	14	CGSSp14BS292_05779	2021350	2021478	73	c(120157..120288)	hypothetical protein	120157	120288	131			14				1	1	1	CGSSpBS455_00916	16	13632..13763	hypothetical protein	14	CGSSpBS457_01112	8	c(47977..48108)	hypothetical protein	CGSSpBS293_08619	170	c(105160..105291)	hypothetical protein											BS455-BS457	CGSSpBS457_01112	1	BS292-BS455	CGSSpBS455_00916	1
	W	14	CGSSp14BS292_05784	2021795	2022697	73	c(120602..121507)	permease of the major facilitator superfamily	120602	121507	905			14							CGSSpBS455_00911	16	12140..13318	hypothetical protein	14	CGSSpBS457_01117	8	c(48422..49600)	transporter,majorfacilitatorfamilyprotein	Missing						BS292/ BS457/BS455
	W	14	CGSSp14BS292_05804	2025464	2025658	73	c(124271..124468)	hypothetical protein	124271	124468	197			14							present on contig, missing CDS				14	present on contig, missing CDS				Missing						BS292/ BS457/BS455
	W	14	CGSSp14BS292_05809	2025739	2026395	73	124549..125208	hypothetical protein	124549	125208	659			14							CGSSpBS455_00896	16	c(8713..9372)	hypothetical protein	14	CGSSpBS457_01132	8	52370..53029	hypotheticalprotein	Missing						BS292/ BS457/BS455
	W	14	CGSSp14BS292_05814	2026488	2026688	73	c(125295..125498)	Hypothetical protein, truncation	125295	125498	203			14							CGSSpBS455_00891	16	8423..8626	hypothetical protein	14	CGSSpBS457_01137	8	c(53116..53319)	Hypotheticalprotein,truncation	Missing						BS292/ BS457/BS455
	W	14	CGSSp14BS292_05819	2026882	2027583	73	c(125689..126393)	glycerol uptake facilitator protein	125689	126393	704			14		43	43			43	CGSSpBS455_00886	16	7528..8232	glycerol uptake facilitator protein	14	CGSSpBS457_01142	8	c(53510..54214)	glycerol uptake facilitator protein	CGSSpBS293_08624	170	c(105519..106223)	glycerol uptake facilitator protein					BS292-BS293	CGSSp9vBS293_08624	43	BS457-BS293	CGSSp9vBS293_08624	43
	W	14	CGSSp14BS292_05824	2027656	2029479	73	c(126463..128289)	alpha-glycerophosphate oxidase	126463	128289	1826			14		111	111	1	1	112	CGSSpBS455_00881	16	5632..7458	hypothetical protein	14	CGSSpBS457_01147	8	c(54284..56110)	alpha-glycerophosphate oxidase	CGSSpBS293_08629	170	c(106293..108119)	alpha-glycerophosphate oxidase					BS292-BS293	CGSSp9vBS293_08629	111	BS457-BS293	CGSSp9vBS293_08629	111	BS455-BS457	CGSSpBS457_01147	1	BS292-BS455	CGSSpBS455_00881	1
	W	14	CGSSp14BS292_05829	2029524	2031029	73	c(128331..129839)	glycerol kinase	128331	129839	1508			14		78	78			78	CGSSpBS455_00876	16	4082..5590	glycerol kinase	14	CGSSpBS457_01152	8	c(56152..57660)	glycerol kinase	CGSSpBS293_08634	170	c(108161..109669)	glycerol kinase					BS292-BS293	CGSSp9vBS293_08634	78	BS457-BS293	CGSSp9vBS293_08634	78
	W	14	CGSSp14BS292_05834	2031191	2032615	73	c(129998..131425)	hypothetical protein	129998	131425	1427			14		90	90	8	8	89	CGSSpBS455_00871	16	2496..3923	hypothetical protein	14	CGSSpBS457_01157	8	c(57819..59246)	hypothetical protein	CGSSpBS293_08639	170	c(109828..111255)	hypothetical protein					BS292-BS293	CGSSp9vBS293_08639	90	BS457-BS293	CGSSp9vBS293_08639	90	BS455-BS457	CGSSpBS457_01157	8	BS292-BS455	CGSSpBS455_00871	8
	W	14	CGSSp14BS292_05839	2032609	2032698	73	c(131416..131508)	hypothetical protein	131416	131508	92			14		2	2			2	CGSSpBS455_00866	16	2413..2505	hypothetical protein	14	CGSSpBS457_01162	8	c(59237..59329)	hypothetical protein	CGSSpBS293_08644	170	c(111246..111338)	hypothetical protein					BS292-BS293	CGSSp9vBS293_08644	2	BS457-BS293	CGSSp9vBS293_08644	2
	W	14	CGSSp14BS292_05844	2032780	2033649	73	131590..132462	chaperonin HslO	131590	132462	872			14		50	50	6	6	51	CGSSpBS455_00861	16	c(1459..2331)	Hsp33-like chaperonin	14	CGSSpBS457_01167	8	59411..60283	chaperonin HslO	CGSSpBS293_08649	170	111420..112292	chaperonin HslO					BS292-BS293	CGSSp9vBS293_08649	50	BS457-BS293	CGSSp9vBS293_08649	50	BS455-BS457	CGSSpBS457_01167	6	BS292-BS455	CGSSpBS455_00861	6
	W	14	CGSSp14BS292_05854	2033639	2034616	73	132449..133429	hypothetical protein	132449	133429	980			14		51	51	10	10	44	CGSSpBS455_00856	16	c(492..1472)	NifR3 family TIM-barrel protein	14	CGSSpBS457_01177	8	60270..61250	hypothetical protein	CGSSpBS293_08659	170	112279..113259	hypothetical protein					BS292-BS293	CGSSp9vBS293_08659	51	BS457-BS293	CGSSp9vBS293_08659	51	BS455-BS457	CGSSpBS457_01177	10	BS292-BS455	CGSSpBS455_00856	10
	W	14	CGSSp14BS292_05859	2034852	2037254	73	c(133659..136064)	choline binding protein A	133659	136064	2405			14		1	1	45	51	18	CGSSpBS455_05235	51	c(<1..1028)	surface protein PspC	14	CGSSpBS457_08053	53	63121..>65106	surface protein PspC	CGSSpBS293_08669	170	c(115618..115953)	surface protein PspC					BS292-BS293	CGSSp9vBS293_08669	1	BS457-BS293	CGSSp9vBS293_08669	1	BS455-BS457	CGSSpBS457_08053	45	BS292-BS455	CGSSpBS455_05235	51
S		14	CGSSp14BS292_05864	2037336	2037860	73	c(136143..136670)	isoprenylcysteine carboxyl methyltransferase	136143	136670	527	12344		14				14	14	14	CGSSpBS455_05240	51	c(1107..1634)	hypothetical protein	14	CGSSpBS457_08048	53	62515..63042	isoprenylcysteine carboxyl methyltransferase	CGSSpBS293_08674	170	c(116032..116559)	isoprenylcysteine carboxyl methyltransferase											BS455-BS457	CGSSpBS457_08048	14	BS292-BS455	CGSSpBS455_05240	14
S		14	CGSSp14BS292_05869	2037958	2039286	73	c(136765..138096)	sensor histidine kinase	136765	138096	1331			14				8	8	8	CGSSpBS455_05245	51	c(1717..3048)	histidine kinase	14	CGSSpBS457_08043	53	61089..62420	sensor histidine kinase	CGSSpBS293_08679	170	c(116654..117985)	sensor histidine kinase											BS455-BS457	CGSSpBS457_08043	8	BS292-BS455	CGSSpBS455_05245	8
S		14	CGSSp14BS292_05874	2039286	2039936	73	c(138093..138746)	DNA-binding response regulator	138093	138746	653			14				1	1	1	CGSSpBS455_05250	51	c(3045..3698)	putative two-component system, response	14	CGSSpBS457_08038	53	60439..61092	DNA-binding response regulator	CGSSpBS293_08684	170	c(117982..118635)	DNA-binding response regulator											BS455-BS457	CGSSpBS457_08038	1	BS292-BS455	CGSSpBS455_05250	1
S		14	CGSSp14BS292_05914	2045366	2046079	73	c(144173..144889)	ABC transporter, permease protein	144173	144889	716			14				8	8	8	CGSSpBS455_05275	51	c(9124..9882)	ABC transporter, permease protein	14	CGSSpBS457_07998	53	54296..55012	ABC transporter, permease protein	CGSSpBS293_08724	170	c(124062..124778)	ABC transporter, permease protein											BS455-BS457	CGSSpBS457_07998	8	BS292-BS455	CGSSpBS455_05275	8
S		14	CGSSp14BS292_05919	2046087	2046374	73	c(144894..145184)	hypothetical protein	144894	145184	290			14				3	3	3	CGSSpBS455_05280	51	c(9845..10135)	hypothetical protein	14	CGSSpBS457_07993	53	54001..54291	hypothetical protein	CGSSpBS293_08729	170	c(124783..125073)	hypothetical protein											BS455-BS457	CGSSpBS457_07993	3	BS292-BS455	CGSSpBS455_05280	3
S		14	CGSSp14BS292_05929	2046625	2047968	73	c(145432..146778)	choline binding protein D	145432	146778	1346			14				6	6	6	CGSSpBS455_05285	51	c(10390..11736)	choline binding protein D	14	CGSSpBS457_07983	53	52407..53753	choline binding protein D	CGSSpBS293_08739	170	c(125321..126667)	choline binding protein D											BS455-BS457	CGSSpBS457_07983	6	BS292-BS455	CGSSpBS455_05285	6
S		14	CGSSp14BS292_05934	2048060	2048323	73	c(146867..147133)	hypothetical protein	146867	147133	266			14				3	3	3	CGSSpBS455_05290	51	c(11825..12091)	hypothetical protein	14	CGSSpBS457_07978	53	52052..52318	hypothetical protein	CGSSpBS293_08744	170	c(126756..127022)	hypothetical protein											BS455-BS457	CGSSpBS457_07978	3	BS292-BS455	CGSSpBS455_05290	3
S		14	CGSSp14BS292_05939	2048328	2049677	73	c(147135..148487)	replicative DNA helicase	147135	148487	1352			14				7	7	7	CGSSpBS455_05295	51	c(12093..13445)	replicative DNA helicase	14	CGSSpBS457_07973	53	50698..52050	replicative DNA helicase	CGSSpBS293_08749	170	c(127024..128376)	replicative DNA helicase											BS455-BS457	CGSSpBS457_07973	7	BS292-BS455	CGSSpBS455_05295	7
[truncated: 4 more columns]
