# Supplementary material for: Generation of Genic Diversity among Streptococcus pneumoniae Strains via Horizontal Gene Transfer during a Chronic Polyclonal Pediatric Infection
Source: PLoS Pathog. 2010 Sep 16;6(9):e1001108. doi: 10.1371/journal.ppat.1001108 (PMC2940740; doi:10.1371/journal.ppat.1001108)
Supplement: Table S4 — Map of the contigs from ST13v1, ST13v6, ST13v12, and ST2011v4 onto the assembly used for whole genome alignments. (0.04 MB XLS) [file ppat.1001108.s005.xls]

## Sheet: S4
Table S4: Map of the contigs from ST13v1, ST13v6, ST13v12, and ST2011v4 onto their whole genome alignments.
GenBank acession number	Locus Tag	Strain Name	Contig Number	Start position on WGS alignment	End Position on WGS alignment	Strand on WGS alignment
	BS292	ST13v1	155	1	5298	1
	BS292	ST13v1	65	5299	339440	1
	BS292	ST13v1	102	339441	373527	1
	BS292	ST13v1	121	373528	466964	1
	BS292	ST13v1	33	466965	470312	-1
	BS292	ST13v1	30	470313	494069	1
	BS292	ST13v1	125	494070	769197	1
	BS292	ST13v1	78	769198	782390	1
	BS292	ST13v1	67	782391	839901	1
	BS292	ST13v1	101	839902	886623	1
	BS292	ST13v1	53	886624	988923	1
	BS292	ST13v1	23	988924	1042449	1
	BS292	ST13v1	136	1042450	1102366	-1
	BS292	ST13v1	87	1102367	1131128	-1
	BS292	ST13v1	72	1131129	1362134	1
	BS292	ST13v1	143	1362135	1386390	1
	BS292	ST13v1	145	1386391	1461702	1
	BS292	ST13v1	32	1461703	1532008	1
	BS292	ST13v1	150	1532009	1756085	1
	BS292	ST13v1	152	1756086	1761089	1
	BS292	ST13v1	154	1761090	1840772	1
	BS292	ST13v1	51	1840773	1841487	1
	BS292	ST13v1	156	1841488	1852287	1
	BS292	ST13v1	110	1852288	1901190	1
	BS292	ST13v1	73	1901191	2100368	1
	BS293	ST13v12	169	1	5271	1
	BS293	ST13v12	103	5272	25823	1
	BS293	ST13v12	90	25824	241943	1
	BS293	ST13v12	168	241944	449853	1
	BS293	ST13v12	176	449854	453200	-1
	BS293	ST13v12	31	453201	476958	1
	BS293	ST13v12	36	476959	573603	1
	BS293	ST13v12	128	573604	677738	-1
	BS293	ST13v12	96	677739	752145	1
	BS293	ST13v12	137	752146	765053	1
	BS293	ST13v12	175	765054	821991	1
	BS293	ST13v12	173	821992	971283	1
	BS293	ST13v12	23	971284	1024803	1
	BS293	ST13v12	30	1024804	1035169	1
	BS293	ST13v12	135	1035170	1083464	1
	BS293	ST13v12	74	1083465	1112281	-1
	BS293	ST13v12	174	1112282	1344888	1
	BS293	ST13v12	139	1344889	1354948	1
	BS293	ST13v12	141	1354949	1368917	1
	BS293	ST13v12	145	1368918	1443758	1
	BS293	ST13v12	150	1443759	1719375	1
	BS293	ST13v12	93	1719376	1737949	1
	BS293	ST13v12	27	1737950	1742816	1
	BS293	ST13v12	17	1742817	1756852	1
	BS293	ST13v12	28	1756853	1824364	1
	BS293	ST13v12	165	1824365	1833427	1
	BS293	ST13v12	172	1833428	1882531	1
	BS293	ST13v12	170	1882532	2061603	1
	BS293	ST13v12	98	2061604	2064466	1
	BS293	ST13v12	99	2064467	2065452	1
	BS457	ST13v6	14	1	5269	-1
	BS457	ST13v6	2	5270	16785	1
	BS457	ST13v6	95	16786	17730	1
	BS457	ST13v6	37	17731	24578	1
	BS457	ST13v6	25	24579	64830	-1
	BS457	ST13v6	88	64831	82409	1
	BS457	ST13v6	111	82410	85746	1
	BS457	ST13v6	33	85747	91081	-1
	BS457	ST13v6	58	91082	101704	1
	BS457	ST13v6	9	101705	239097	1
	BS457	ST13v6	41	239098	337032	1
	BS457	ST13v6	45	337033	352138	1
	BS457	ST13v6	17	352139	393413	-1
	BS457	ST13v6	98	393414	394863	-1
	BS457	ST13v6	117	394864	409614	1
	BS457	ST13v6	123	409615	410877	-1
	BS457	ST13v6	31	410878	442952	-1
	BS457	ST13v6	57	442953	443759	-1
	BS457	ST13v6	11	443760	445216	1
	BS457	ST13v6	64	445217	446269	1
	BS457	ST13v6	12	446270	469646	-1
	BS457	ST13v6	86	469647	493633	1
	BS457	ST13v6	6	493634	565109	-1
	BS457	ST13v6	99	565110	565911	1
	BS457	ST13v6	28	565912	622105	1
	BS457	ST13v6	96	622106	647537	1
	BS457	ST13v6	24	647538	650180	-1
	BS457	ST13v6	110	650181	656889	1
	BS457	ST13v6	20	656890	714068	1
	BS457	ST13v6	4	714069	738899	1
	BS457	ST13v6	43	738900	750779	-1
	BS457	ST13v6	22	750780	773837	1
	BS457	ST13v6	46	773838	779707	1
	BS457	ST13v6	79	779708	780226	1
	BS457	ST13v6	47	780227	782088	-1
	BS457	ST13v6	61	782089	782613	-1
	BS457	ST13v6	131	782614	807651	1
	BS457	ST13v6	72	807652	813371	1
	BS457	ST13v6	91	813372	842913	1
	BS457	ST13v6	122	842914	850677	-1
	BS457	ST13v6	71	850681	852654	-1
	BS457	ST13v6	26	852655	865056	-1
	BS457	ST13v6	67	865057	872953	1
	BS457	ST13v6	109	872954	877389	1
	BS457	ST13v6	77	877390	877922	1
	BS457	ST13v6	7	877923	880500	1
	BS457	ST13v6	54	880501	900771	1
	BS457	ST13v6	18	900772	920114	1
	BS457	ST13v6	120	920115	936618	1
	BS457	ST13v6	44	936619	946322	-1
	BS457	ST13v6	107	946323	952714	-1
	BS457	ST13v6	40	952715	1006240	-1
	BS457	ST13v6	21	1006241	1016153	1
	BS457	ST13v6	39	1016154	1023635	1
	BS457	ST13v6	38	1023636	1024499	-1
	BS457	ST13v6	70	1024500	1038682	1
	BS457	ST13v6	42	1038683	1063983	-1
	BS457	ST13v6	66	1063984	1091924	-1
	BS457	ST13v6	30	1091925	1155456	1
	BS457	ST13v6	29	1155457	1156687	-1
	BS457	ST13v6	78	1156688	1178308	1
	BS457	ST13v6	112	1178309	1196256	-1
	BS457	ST13v6	13	1196257	1272039	-1
	BS457	ST13v6	100	1272040	1272866	-1
	BS457	ST13v6	114	1272867	1285807	-1
	BS457	ST13v6	68	1285808	1296233	-1
	BS457	ST13v6	5	1296234	1331154	1
	BS457	ST13v6	23	1331155	1344237	1
	BS457	ST13v6	94	1344238	1345712	-1
	BS457	ST13v6	49	1345713	1363921	1
	BS457	ST13v6	50	1363922	1417644	-1
	BS457	ST13v6	83	1417645	1427141	-1
	BS457	ST13v6	16	1427142	1452560	1
	BS457	ST13v6	27	1452561	1506605	1
	BS457	ST13v6	103	1506606	1510761	1
	BS457	ST13v6	108	1510762	1512409	1
	BS457	ST13v6	19	1512410	1543962	1
	BS457	ST13v6	63	1543963	1585112	1
	BS457	ST13v6	80	1585113	1585706	1
	BS457	ST13v6	81	1585707	1689741	1
	BS457	ST13v6	35	1689742	1707579	1
	BS457	ST13v6	15	1707580	1711770	1
	BS457	ST13v6	73	1711771	1725803	1
	BS457	ST13v6	87	1725804	1796199	1
	BS457	ST13v6	74	1796200	1796914	-1
	BS457	ST13v6	51	1796915	1797548	1
	BS457	ST13v6	52	1797549	1798853	-1
	BS457	ST13v6	32	1798854	1802027	1
	BS457	ST13v6	48	1802028	1804439	-1
	BS457	ST13v6	34	1804440	1852659	1
	BS457	ST13v6	1	1852660	1866768	1
	BS457	ST13v6	10	1866769	1900855	1
	BS457	ST13v6	36	1900856	1920917	-1
	BS457	ST13v6	90	1920918	1922844	-1
	BS457	ST13v6	8	1922845	1984525	1
	BS457	ST13v6	53	1984526	2049631	-1
	BS457	ST13v6	65	2049632	2053196	1
	BS455	ST2011v4	69		5271	1
	BS455	ST2011v4	80	5272	10607	-1
	BS455	ST2011v4	81	10608	11209	1
	BS455	ST2011v4	21	11210	23056	1
	BS455	ST2011v4	78	23057	61161	-1
	BS455	ST2011v4	61	61162	63326	1
	BS455	ST2011v4	35	63327	101001	-1
	BS455	ST2011v4	60	101002	225787	1
	BS455	ST2011v4	72	225788	255255	-1
	BS455	ST2011v4	64	255256	257064	-1
	BS455	ST2011v4	79	257065	261750	1
	BS455	ST2011v4	62	261751	320288	1
	BS455	ST2011v4	98	320289	320609	-1
	BS455	ST2011v4	99	320610	336217	1
	BS455	ST2011v4	70	336218	377823	1
	BS455	ST2011v4	116	377824	394129	-1
	BS455	ST2011v4	91	394130	426235	-1
	BS455	ST2011v4	106	426236	427027	1
	BS455	ST2011v4	6	427028	428078	-1
	BS455	ST2011v4	24	428079	451868	1
	BS455	ST2011v4	63	451869	476298	-1
	BS455	ST2011v4	14	476299	535480	1
	BS455	ST2011v4	34	535481	594761	1
	BS455	ST2011v4	86	594762	595333	1
	BS455	ST2011v4	103	595334	689306	1
	BS455	ST2011v4	17	689307	714775	1
	BS455	ST2011v4	18	714776	727504	1
	BS455	ST2011v4	65	727505	762797	1
	BS455	ST2011v4	68	762798	764289	-1
	BS455	ST2011v4	118	764290	784192	-1
	BS455	ST2011v4	56	784193	790287	1
	BS455	ST2011v4	23	790288	829648	-1
	BS455	ST2011v4	32	829649	854433	-1
	BS455	ST2011v4	58	854434	854966	-1
	BS455	ST2011v4	57	854967	877923	-1
	BS455	ST2011v4	29	877924	924082	1
	BS455	ST2011v4	75	924083	930551	1
	BS455	ST2011v4	83	930552	942558	1
	BS455	ST2011v4	90	942559	984048	1
	BS455	ST2011v4	122	984049	994579	1
	BS455	ST2011v4	89	994580	1002065	1
	BS455	ST2011v4	108	1002066	1002928	-1
	BS455	ST2011v4	101	1002929	1042318	-1
	BS455	ST2011v4	127	1042319	1070265	1
	BS455	ST2011v4	26	1070266	1135275	1
	BS455	ST2011v4	97	1135276	1136507	-1
	BS455	ST2011v4	30	1136508	1166037	1
	BS455	ST2011v4	31	1166038	1252893	1
	BS455	ST2011v4	1	1252894	1253708	-1
	BS455	ST2011v4	4	1253709	1257723	1
	BS455	ST2011v4	28	1257724	1277135	-1
	BS455	ST2011v4	59	1277136	1312061	-1
	BS455	ST2011v4	22	1312062	1325125	-1
	BS455	ST2011v4	71	1325126	1326574	1
	BS455	ST2011v4	66	1326575	1390168	-1
	BS455	ST2011v4	124	1390169	1399400	-1
	BS455	ST2011v4	15	1399401	1434236	-1
	BS455	ST2011v4	119	1434237	1492613	1
	BS455	ST2011v4	27	1492614	1567843	1
	BS455	ST2011v4	33	1567844	1673440	1
	BS455	ST2011v4	13	1673441	1691280	1
	BS455	ST2011v4	11	1691281	1695477	1
	BS455	ST2011v4	12	1695478	1709512	1
	BS455	ST2011v4	20	1709513	1779959	1
	BS455	ST2011v4	7	1779960	1780675	-1
	BS455	ST2011v4	67	1780676	1781300	-1
	BS455	ST2011v4	77	1781301	1782603	1
	BS455	ST2011v4	76	1782604	1783732	1
	BS455	ST2011v4	2	1783733	1787227	-1
	BS455	ST2011v4	105	1787228	1789704	-1
	BS455	ST2011v4	8	1789705	1813236	1
	BS455	ST2011v4	55	1813237	1821358	-1
	BS455	ST2011v4	94	1821359	1871907	1
	BS455	ST2011v4	112	1871908	1872163	1
	BS455	ST2011v4	19	1872164	1886193	1
	BS455	ST2011v4	125	1886194	1920692	-1
	BS455	ST2011v4	52	1920693	1939954	1
	BS455	ST2011v4	25	1939955	1943788	-1
	BS455	ST2011v4	113	1943789	1983108	1
	BS455	ST2011v4	114	1983109	1983425	-1
	BS455	ST2011v4	16	1983426	2005496	1
	BS455	ST2011v4	51	2005497	2069152	1
	BS455	ST2011v4	121	2069153	2069515	1
	BS455	ST2011v4	3	2069516	2073082	1
	BS455	ST2011v4	9	2073083	2073346	1
	BS455	ST2011v4	37	2073347	2073600	1
	BS455	ST2011v4	38	2073601	2073947	1
	BS455	ST2011v4	39	2073948	2074218	1
	BS455	ST2011v4	40	2074219	2074572	1
	BS455	ST2011v4	41	2074573	2075019	1
	BS455	ST2011v4	42	2075020	2075548	-1
	BS455	ST2011v4	43	2075549	2075973	-1
	BS455	ST2011v4	44	2075974	2076463	-1
	BS455	ST2011v4	45	2076464	2076926	1
	BS455	ST2011v4	46	2076927	2077322	1
	BS455	ST2011v4	47	2077323	2077666	1
	BS455	ST2011v4	48	2077667	2078132	1
	BS455	ST2011v4	49	2078133	2078508	1
	BS455	ST2011v4	50	2078509	2078783	-1
	BS455	ST2011v4	53	2078784	2078989	1
	BS455	ST2011v4	54	2078990	2079289	1
	BS455	ST2011v4	73	2079290	2079548	-1
	BS455	ST2011v4	88	2079549	2080589	-1
	BS455	ST2011v4	92	2080590	2081074	1
	BS455	ST2011v4	93	2081075	2081860	1
	BS455	ST2011v4	95	2081861	2082188	-1
	BS455	ST2011v4	107	2082189	2082470	-1
	BS455	ST2011v4	109	2082471	2082736	1
	BS455	ST2011v4	110	2082737	2083021	-1
	BS455	ST2011v4	115	2083022	2083286	1
	BS455	ST2011v4	120	2083287	2083613	1
	BS455	ST2011v4	123	2083614	2083889	1
	BS455	ST2011v4	126	2083890	2084124	-1
